# Supplementary material for: Cooperation loci are more pleiotropic than private loci in the bacterium Pseudomonas aeruginosa
Source: Proc Natl Acad Sci U S A. 2022 Oct 3;119(41):e2214827119. doi: 10.1073/pnas.2214827119 (PMC9564939; doi:10.1073/pnas.2214827119)
Supplement: Supplementary File [file pnas.2214827119.sd02.csv]

Gene	GOs	Protein Interactions	Score	Expression Pleiotropy
PA0001	1	605	307.3801653	0.934948169
PA0002	1	672	344.7321429	0.931322385
PA0003	2	593	279.2529511	0.871471328
PA0004	2	644	334.4720497	0.878420079
PA0005	1	408	277.8946078	0.844721746
PA0006	NA	345	277.142029	0.799155677
PA0007	NA	167	202.8982036	0.718373359
PA0008	NA	287	291.5121951	0.801936523
PA0009	NA	440	289.0022727	0.783844877
PA0010	1	225	237	0.507586133
PA0011	4	408	232.0759804	0.858131459
PA0012	NA	412	251.6917476	0.743722304
PA0013	NA	264	214.625	0.599589978
PA0014	NA	14	289.7142857	0.41319968
PA0015	NA	380	207.1421053	0.680629025
PA0016	NA	413	239.0193705	0.855944143
PA0017	NA	718	322.0111421	0.767078043
PA0018	2	549	328.9635701	0.5291067
PA0019	NA	487	311.1786448	0.688254514
PA0020	NA	370	263.4189189	0.784326366
PA0021	NA	451	275.7339246	0.272278705
PA0022	NA	442	253.3597285	0.56331334
PA0023	NA	294	245.0340136	0.773763613
PA0024	NA	517	274.1934236	0.643766097
PA0025	4	562	316.8967972	0.669009681
PA0026	3	242	311.9090909	0.735495347
PA0027	NA	187	223.2727273	0.679149923
PA0028	NA	11	283.9090909	0.669756016
PA0029	NA	232	222.2844828	0.446481981
PA0030	1	114	287.5438596	0.414438305
PA0031	NA	270	244.6296296	0.37248177
PA0032	NA	240	295.1708333	0.722149416
PA0033	NA	17	472.7647059	0.503581534
PA0034	NA	247	246.7732794	0.429418574
PA0035	2	583	327.9828473	0.564468163
PA0036	2	536	336.1511194	0.644005591
PA0037	2	345	238.8173913	0.559472393
PA0038	NA	154	196.474026	0.676112669
PA0039	NA	479	236.9498956	0.759983001
PA0040	NA	351	216.2136752	0.623873652
PA0041	NA	485	223.1237113	0.824012437
PA0042	NA	NA	NA	0.760636227
PA0043	NA	172	197.372093	0.544999445
PA0044	NA	150	414.6266667	0.673923633
PA0045	NA	211	196.0900474	0.410736529
PA0046	NA	242	201.3471074	0.462700755
PA0047	NA	219	197.5844749	0.390934645
PA0048	NA	80	178.1625	0.268524723
PA0049	NA	215	205.1534884	0.335028901
PA0050	NA	15	274.3333333	0.577299044
PA0051	NA	427	306.0702576	0.610308587
PA0052	NA	212	213.2735849	0.526737289
PA0053	NA	150	197.1466667	NA
PA0054	NA	242	264.4752066	0.573649585
PA0055	NA	167	198.4071856	0.787306795
PA0056	NA	297	258.1212121	0.510241068
PA0057	NA	309	210.7184466	0.487054294
PA0058	NA	270	210.1703704	0.296899168
PA0059	NA	298	246.9161074	0.556737085
PA0060	NA	395	220.2531646	0.655263353
PA0061	NA	654	326.5688073	0.651166876
PA0062	NA	580	274.712069	0.425573172
PA0063	NA	292	205.6986301	0.804717349
PA0064	NA	10	406.8	0.857079484
PA0065	NA	266	260.6390977	0.78206165
PA0066	NA	176	248.5511364	0.841565416
PA0067	NA	422	259.5805687	0.93088141
PA0068	NA	375	222.3066667	0.867281845
PA0069	NA	175	219.6057143	0.528193349
PA0070	NA	330	289.3969697	0.756940746
PA0071	NA	331	280.18429	0.846558486
PA0072	NA	321	267.9314642	0.486033749
PA0073	NA	301	262.0299003	0.538071322
PA0074	1	382	292.9842932	0.767038791
PA0075	1	241	277.2406639	0.492659478
PA0076	NA	182	322.8956044	0.5452003
PA0077	NA	175	389.7314286	0.803770047
PA0078	NA	199	316.4371859	0.733042552
PA0079	NA	152	408.5197368	0.641875154
PA0080	NA	165	376.2909091	0.590240196
PA0081	NA	324	289.9259259	0.717641677
PA0082	NA	178	320.8651685	0.752039396
PA0083	NA	87	449.7126437	0.650877989
PA0084	NA	86	491.255814	0.732251121
PA0085	NA	186	341.0591398	0.724903849
PA0086	NA	127	353	0.6400239
PA0087	NA	164	323.6219512	0.439732113
PA0088	NA	138	376.9927536	0.670740785
PA0089	NA	180	339.0777778	0.560385773
PA0090	NA	252	332.1666667	0.764313535
PA0091	1	145	396.0965517	0.802500603
PA0092	1	11	455.1818182	0.707716814
PA0093	1	372	256.7580645	0.741291628
PA0094	NA	349	252.3982808	0.620075944
PA0095	1	160	357.50625	NA
PA0096	NA	222	280.4144144	0.431793121
PA0097	NA	244	289.3770492	0.712728675
PA0098	NA	348	322.0143678	0.57449874
PA0099	1	269	282.5873606	0.780706904
PA0100	NA	271	253.0147601	NA
PA0101	NA	403	282.4119107	0.714142281
PA0102	NA	235	227.6297872	0.819796019
PA0103	NA	263	217.5513308	0.592827698
PA0104	NA	NA	NA	0.389746709
PA0105	NA	539	333.5510204	0.681335423
PA0106	NA	517	372.9961315	0.635757189
PA0107	NA	485	337.5670103	0.57593154
PA0108	NA	486	375.9032922	0.647809738
PA0109	NA	488	263.6004098	0.71762382
PA0110	NA	525	297.1504762	0.472905845
PA0111	NA	531	252.6516008	0.477653368
PA0112	NA	541	275.3290203	0.554196936
PA0113	NA	432	314.724537	0.673132012
PA0114	NA	271	229.4575646	0.757718708
PA0115	NA	228	218.8377193	0.512735331
PA0116	NA	165	206.5030303	0.786899608
PA0117	NA	220	210.1590909	0.634905045
PA0118	NA	339	213.0353982	0.473402273
PA0119	NA	159	265.0691824	0.691603943
PA0120	NA	185	206.1243243	0.753810673
PA0121	NA	173	219.2023121	0.699118075
PA0122	NA	184	302.7282609	0.805380737
PA0123	NA	215	283.1116279	0.629802942
PA0124	NA	416	267.2403846	0.550829186
PA0125	NA	410	263.9731707	0.39085403
PA0126	NA	15	325.7333333	0.515931861
PA0127	NA	406	209.1699507	0.549203886
PA0128	NA	215	261.7023256	0.773370638
PA0129	1	153	255.2156863	0.582879638
PA0130	1	199	416.3417085	0.738422324
PA0131	1	223	203.8699552	0.585944304
PA0132	1	208	335.0625	0.6577665
PA0133	1	254	213.3307087	0.586644334
PA0134	NA	139	351.2661871	0.5464349
PA0136	NA	217	307.1152074	0.437572562
PA0137	NA	169	302.3372781	0.238578512
PA0138	NA	137	299.7737226	0.384356941
PA0139	NA	229	266.69869	0.781780577
PA0140	NA	273	273.5311355	0.676688141
PA0141	NA	127	244.8425197	0.857614134
PA0142	NA	137	311.810219	0.742475353
PA0143	1	491	335.4887984	0.669235459
PA0144	NA	248	199.3508065	0.714292852
PA0145	NA	257	204.9105058	0.615608434
PA0146	NA	181	257.6077348	0.52445662
PA0147	NA	221	206.0995475	0.546316858
PA0148	NA	499	291.3486974	0.650192073
PA0149	1	200	276.33	0.384637898
PA0150	NA	168	325.625	0.409333228
PA0151	1	417	233.7266187	0.601006217
PA0152	NA	355	238.2028169	0.461235643
PA0153	NA	173	304.1791908	0.576714431
PA0154	NA	170	324.4411765	0.441616387
PA0155	NA	225	249.5288889	0.632756651
PA0156	NA	163	228.7791411	0.728620845
PA0157	NA	151	236.1125828	0.684655461
PA0158	NA	144	213.3680556	0.796228108
PA0159	NA	181	287.6353591	0.781708014
PA0160	NA	8	283.625	0.546983816
PA0161	NA	NA	NA	0.610893728
PA0162	NA	491	249.107943	0.49935859
PA0163	NA	108	213.5925926	0.568812461
PA0164	NA	278	301.5035971	0.598566802
PA0165	NA	478	220.7384937	0.453454412
PA0166	NA	147	228.6326531	0.184032493
PA0167	NA	116	217.9224138	0.755678787
PA0168	NA	325	276.6061538	0.617095716
PA0169	NA	211	285.971564	0.365036171
PA0170	NA	266	206.5864662	0.368084195
PA0171	NA	292	213.8630137	0.322713028
PA0172	NA	395	225.7443038	0.616874366
PA0173	NA	378	356.9603175	0.538014066
PA0174	NA	358	317.3268156	0.644579826
PA0175	NA	383	387.0522193	0.702444743
PA0176	1	261	304.1494253	0.796159789
PA0177	NA	434	380.8225806	0.666520463
PA0178	NA	334	381.2844311	0.770169756
PA0179	NA	377	343.0265252	0.7909201
PA0180	NA	250	308.712	0.756611838
PA0181	NA	236	272.8898305	0.617577365
PA0182	NA	373	274.3646113	0.311753797
PA0183	NA	345	271.4405797	0.361694659
PA0184	NA	237	345.185654	0.344695004
PA0185	NA	218	315.3715596	0.50234259
PA0186	NA	271	304.1476015	0.395994967
PA0187	NA	221	202.158371	NA
PA0188	NA	130	181.6307692	NA
PA0189	NA	398	232.6180905	0.263081599
PA0190	NA	308	262.474026	0.14654506
PA0191	NA	398	255.6407035	0.529482326
PA0192	NA	353	254.0226629	0.309564082
PA0193	NA	182	303.1098901	0.166460241
PA0194	NA	243	283.8559671	0.23458319
PA0195	NA	229	297.4585153	0.688268816
PA0195.1	NA	110	341.5363636	0.611603697
PA0196	NA	227	291.1497797	0.71234764
PA0197	NA	443	253.772009	0.186077819
PA0198	NA	379	256.4327177	0.376187746
PA0199	NA	350	263.2171429	0.362298661
PA0200	NA	290	210.6689655	0.49839045
PA0201	NA	192	229.65625	0.591034121
PA0202	NA	250	241.444	NA
PA0203	NA	50	474.62	NA
PA0204	NA	123	358.8861789	NA
PA0205	NA	99	377.2222222	NA
PA0206	NA	202	308.2722772	NA
PA0207	NA	300	271.4566667	NA
PA0208	NA	309	350	0.571965847
PA0209	NA	287	329.0209059	0.34173553
PA0210	NA	308	324.3084416	0.23297074
PA0211	NA	388	311.0515464	0.471829357
PA0212	NA	398	295.4874372	0.366755849
PA0213	NA	204	256.0147059	0.22472437
PA0214	NA	381	300.2519685	0.457125314
PA0215	NA	315	316.0507937	0.535943213
PA0216	NA	342	338.1461988	0.359093111
PA0217	NA	245	233.7836735	0.761224644
PA0218	NA	217	220.6728111	0.666744066
PA0219	NA	112	402.4464286	0.429404158
PA0220	1	287	224.3484321	0.521165095
PA0221	NA	210	312.5571429	0.546140933
PA0222	NA	131	201.1145038	0.196263668
PA0223	NA	251	239.5099602	0.617131784
PA0224	NA	233	226.7811159	0.378330928
PA0225	NA	147	212.0272109	0.837952927
PA0226	NA	282	294.3191489	0.583310632
PA0227	NA	277	276.4476534	0.347540206
PA0228	NA	130	352.9	0.694892157
PA0229	NA	139	270.676259	0.778201516
PA0230	NA	333	286.3903904	0.737550544
PA0231	NA	177	323.8248588	0.734066933
PA0232	NA	190	325.1157895	0.801256162
PA0233	NA	264	265.8825758	0.826400308
PA0234	NA	394	217.9137056	0.402420888
PA0235	NA	197	215.3502538	0.226920259
PA0236	NA	299	225.6622074	0.5280786
PA0237	NA	276	218.6666667	0.332126785
PA0238	NA	314	230.8853503	0.258808068
PA0239	NA	220	185.5863636	0.602607887
PA0240	NA	553	266.2007233	0.304008117
PA0241	NA	228	206.6885965	0.192691853
PA0242	NA	271	305.3505535	0.545423032
PA0243	NA	172	204.0988372	0.727979045
PA0244	NA	347	293.2536023	0.216798203
PA0245	NA	187	303.8235294	0.183963403
PA0246	NA	190	212.0789474	0.74207996
PA0247	1	244	292.647541	0.709013301
PA0248	NA	210	242.4904762	0.706251101
PA0249	NA	193	225.1088083	0.508491992
PA0250	NA	273	268.8974359	0.606656018
PA0251	NA	8	306.25	0.663789994
PA0252	NA	5	389.2	0.226240055
PA0253	NA	172	206.1918605	0.591680041
PA0254	NA	229	268.2183406	0.64057747
PA0255	NA	262	194.9351145	0.608143722
PA0256	NA	132	240.9318182	0.780580205
PA0257	NA	71	260.5774648	NA
PA0258	NA	195	198.7897436	NA
PA0259	NA	6	351.1666667	0.802681176
PA0260	NA	532	208.3270677	0.746356886
PA0261	NA	6	295.5	0.479636237
PA0262	1	110	347.7727273	0.7352777
PA0263	NA	82	367.3658537	0.279004563
PA0264	NA	NA	NA	0.233364789
PA0265	NA	113	376.1946903	0.880567872
PA0266	NA	543	343.1510129	0.870204522
PA0267	NA	340	199.2264706	0.732190666
PA0268	NA	241	222.7219917	0.50361437
PA0269	NA	214	227.0560748	0.535379463
PA0270	NA	225	212.28	0.466605956
PA0271	NA	326	241.1748466	0.428607018
PA0272	NA	268	194.7686567	0.456759646
PA0273	NA	178	200.1292135	0.191226503
PA0274	NA	543	287.4198895	0.466845667
PA0275	NA	435	219.2390805	0.557037877
PA0276	NA	260	188.7384615	0.391747308
PA0277	NA	267	195.6292135	0.657525523
PA0278	NA	263	211.5361217	0.50421115
PA0279	NA	223	199.044843	0.584907131
PA0280	NA	348	299.545977	0.618329691
PA0281	NA	264	279.9886364	0.611530906
PA0282	NA	180	280.7222222	0.50306287
PA0283	NA	175	315.4628571	0.623476959
PA0284	NA	627	300.1881978	0.527606495
PA0285	NA	164	263.6280488	0.820291882
PA0286	NA	404	226.6064356	0.697452015
PA0287	NA	175	243.9428571	0.401946278
PA0288	NA	332	284.4036145	0.470581
PA0289	1	272	209.2757353	0.549552307
PA0290	NA	242	256.6115702	0.578009406
PA0291	NA	577	251.5979203	0.849205658
PA0292	1	183	276.5956284	0.87994909
PA0293	1	262	321.7022901	0.641735928
PA0294	1	580	273.7931034	0.654490252
PA0295	NA	44	456.6818182	0.618810216
PA0296	2	263	333.7034221	0.83345261
PA0297	1	254	310.1141732	0.767029223
PA0298	1	265	359.1433962	0.87133878
PA0299	1	216	330.8657407	0.851620019
PA0300	1	80	389.6625	0.855444148
PA0301	1	74	397.7837838	0.823696722
PA0302	2	193	311.7409326	0.888402226
PA0303	2	121	382.1818182	0.896390606
PA0304	2	163	365.0122699	0.909933453
PA0305	NA	360	205.5361111	0.762585418
PA0306	NA	317	229.466877	0.690903748
PA0307	NA	607	263.0757825	0.541806574
PA0308	NA	375	226.872	0.750377091
PA0309	NA	611	335.4435352	0.703088071
PA0310	NA	202	196.8960396	0.664610474
PA0311	NA	7	243.7142857	0.106355748
PA0312	NA	277	258.8953069	0.651217698
PA0313	NA	189	381.6719577	0.807094992
PA0314	NA	180	314.3	0.873816289
PA0315	NA	290	187.7793103	0.78735115
PA0316	NA	405	281.4938272	0.813383309
PA0317	1	356	236.3904494	0.858307811
PA0318	NA	207	268.7391304	0.881273217
PA0319	NA	576	267.0329861	0.785500901
PA0320	3	449	229.0824053	0.284675731
PA0321	1	249	211.5220884	0.416743999
PA0322	NA	184	201.6847826	0.508174389
PA0323	NA	50	427.72	0.469254289
PA0324	NA	146	351.4589041	0.193022207
PA0325	NA	92	385.75	0.385745914
PA0326	NA	207	302.9565217	0.219693886
PA0327	NA	528	263.2064394	0.635258191
PA0328	1	342	215.745614	0.624953375
PA0329	NA	305	212.0131148	0.687306065
PA0330	NA	556	298.4010791	0.817335724
PA0331	NA	346	321.1184971	0.755987731
PA0332	NA	343	199.664723	0.677165086
PA0333	NA	374	245.4117647	0.592024698
PA0334	NA	139	189.2374101	0.691816931
PA0335	NA	249	233.7108434	0.750618034
PA0336	NA	502	269.0876494	0.783450863
PA0337	NA	376	272.875	0.87501863
PA0338	NA	159	276.9685535	0.85531607
PA0339	NA	214	199.6261682	0.553141468
PA0340	NA	214	236.1728972	0.624572325
PA0341	NA	415	290.6216867	0.697681243
PA0342	NA	630	333.4761905	0.735066279
PA0343	NA	189	225.1640212	0.758161986
PA0344	NA	386	213.0777202	0.784331893
PA0345	NA	479	252.565762	0.724412882
PA0346	NA	5	419	0.629737293
PA0347	NA	490	313.144898	0.139433258
PA0348	NA	533	268.2851782	0.576746394
PA0349	NA	479	260.526096	0.401447949
PA0350	NA	472	313.4851695	0.462069103
PA0351	NA	250	223.94	0.78340649
PA0352	NA	116	206.5344828	0.575754987
PA0353	NA	479	301.4488518	0.741312998
PA0354	NA	258	221.2906977	0.704415343
PA0355	4	245	224.844898	0.635432848
PA0356	NA	473	214.0951374	0.583330841
PA0357	1	471	290.4798301	0.726257863
PA0358	NA	309	216.8996764	0.609415291
PA0359	NA	392	239.5867347	0.482815058
PA0360	NA	218	222.1926606	0.742161763
PA0361	NA	324	304.632716	0.684591208
PA0362	NA	386	274.5621762	0.782684309
PA0363	NA	492	300.7865854	0.832113415
PA0364	NA	336	209.9464286	0.547574014
PA0365	NA	494	222.7672065	0.593122355
PA0366	NA	379	421.2084433	0.722772759
PA0367	NA	310	214.2774194	0.683267188
PA0368	NA	310	222.5516129	0.56997843
PA0369	NA	9	631	0.551170366
PA0370	NA	463	277.1382289	0.746443368
PA0371	NA	478	231.8430962	0.869799904
PA0372	1	463	240.3326134	0.852495806
PA0373	NA	706	353.8271955	0.843568026
PA0374	NA	482	287.1556017	0.811586528
PA0375	NA	497	262.7283702	0.848945543
PA0376	1	587	319.4224872	0.779770098
PA0377	NA	15	325.4666667	0.694835498
PA0378	NA	365	267.6547945	0.52208206
PA0379	NA	204	229.5588235	0.780926466
PA0380	NA	143	258.5314685	0.54592049
PA0381	NA	310	273.9967742	0.700007215
PA0382	NA	495	294.0969697	0.59885694
PA0383	NA	187	210.9144385	0.519141271
PA0384	NA	10	297.9	0.491437817
PA0385	NA	505	261.6712871	0.505357146
PA0386	NA	448	273.1383929	0.447190573
PA0387	NA	666	325.8903904	0.814552958
PA0388	NA	331	219.6435045	0.633564525
PA0389	NA	206	239.8106796	0.490057769
PA0390	NA	398	351.8316583	0.540650994
PA0391	NA	604	239.7483444	0.765627146
PA0392	NA	412	235.315534	0.859036573
PA0393	1	672	277.2470238	0.805211467
PA0394	NA	403	282.942928	0.762319458
PA0395	2	239	322.1506276	0.846413796
PA0396	1	158	345.4177215	0.79581352
PA0397	NA	180	242.1944444	0.749695337
PA0398	NA	193	200.7357513	0.861148593
PA0399	NA	442	271.9321267	0.832412033
PA0400	NA	476	293.237395	0.799840853
PA0401	NA	309	266.5954693	0.742242715
PA0402	NA	607	332.7034596	0.818187944
PA0403	NA	426	304.3920188	0.648984162
PA0404	NA	471	271.0509554	0.435565906
PA0405	NA	501	253.5209581	0.604240537
PA0406	NA	454	247.876652	0.671931951
PA0407	NA	455	308.9802198	0.825053463
PA0408	NA	289	305.5882353	0.769061898
PA0409	NA	295	294.9050847	0.783562979
PA0410	NA	369	279.0650407	0.792035676
PA0411	NA	287	333.28223	0.81529318
PA0412	NA	286	326.5454545	0.818024714
PA0413	NA	493	294.4361055	0.869390924
PA0414	NA	371	299.4312668	0.799085115
PA0415	NA	473	281.5665962	0.764500259
PA0416	NA	277	234.8555957	0.615148877
PA0417	NA	389	233.1388175	0.39281936
PA0418	NA	10	278.2	0.755257263
PA0419	NA	474	267.7953586	0.608358385
PA0420	NA	344	261.2383721	0.749176828
PA0421	NA	718	283.2883008	0.811085
PA0422	NA	222	213.3558559	0.807782832
PA0423	NA	234	212.8504274	0.880261416
PA0424	3	330	257.4121212	0.547498212
PA0425	1	224	304.9151786	0.864160681
PA0426	NA	160	327.2375	0.885142326
PA0427	NA	253	303.0118577	0.906744277
PA0428	2	288	248.4201389	0.873249381
PA0429	NA	294	239.2108844	0.934231103
PA0430	NA	559	298.7960644	0.902537756
PA0431	NA	342	244.2573099	0.822024135
PA0432	NA	567	304.2045855	0.878164451
PA0433	NA	39	308.1794872	0.454962917
PA0434	NA	405	229.8641975	0.416436684
PA0435	NA	302	216.4966887	0.637298032
PA0436	NA	250	235.584	0.822907278
PA0437	NA	225	257.8	0.647502014
PA0438	NA	207	242.4202899	0.564204163
PA0439	NA	397	317.0881612	0.324466686
PA0440	NA	334	301.3592814	0.284300682
PA0441	NA	185	260.3405405	0.488916613
PA0442	NA	NA	NA	0.159381318
PA0443	NA	156	209.6474359	0.50860253
PA0444	NA	333	272.1951952	0.499796528
PA0445	NA	220	171.1772727	NA
PA0446	NA	167	265.5868263	0.763665446
PA0447	NA	202	441.3415842	0.823033944
PA0448	NA	245	265.0081633	0.662577242
PA0449	NA	180	205.4	0.813764841
PA0450	NA	267	210.2322097	0.373257508
PA0451	NA	169	223.8816568	0.649032114
PA0452	NA	334	251.7814371	0.582783282
PA0454	NA	474	210.3839662	0.733294379
PA0455	NA	311	228.488746	0.708914233
PA0456	NA	134	232.3283582	0.833945974
PA0457	NA	199	211.7135678	0.612057869
PA0457.1	NA	102	195.6078431	NA
PA0458	NA	160	217.71875	0.790024731
PA0459	NA	258	248.2906977	0.801688547
PA0460	NA	456	219.1754386	0.790918075
PA0461	NA	244	208.7745902	0.860629222
PA0462	NA	232	200.7112069	0.754213657
PA0463	NA	327	243.7767584	0.833273815
PA0464	NA	459	217.8366013	0.715476418
PA0465	NA	335	219.3820896	0.571449484
PA0466	NA	7	413.7142857	0.151827973
PA0467	NA	278	231.852518	0.730881305
PA0468	NA	387	232.9018088	0.653338132
PA0469	NA	383	225.45953	0.721779228
PA0470	2	312	258.5641026	0.574106478
PA0471	1	215	332.1813953	0.443105991
PA0472	1	185	304.1945946	0.491440734
PA0473	NA	189	243.2380952	0.788417121
PA0474	NA	238	213.0588235	0.014999773
PA0475	NA	188	197.1968085	0.573995582
PA0476	NA	175	224.6857143	0.384365631
PA0477	NA	216	208.3611111	0.632498303
PA0478	NA	116	185.4310345	0.631537227
PA0479	NA	220	211.8272727	0.666991271
PA0480	NA	165	302.1090909	0.448455243
PA0481	NA	4	434.25	0.599174622
PA0482	NA	523	346.8068834	0.891815017
PA0483	NA	246	200.5894309	0.704527402
PA0484	NA	367	221.0572207	0.722370865
PA0485	NA	154	225.5194805	0.854080642
PA0486	NA	254	223.4094488	0.821629716
PA0487	NA	359	219.7019499	0.782192457
PA0488	NA	206	231.6747573	0.358182438
PA0489	NA	319	279.5956113	0.204465456
PA0490	NA	418	232.5263158	0.721102386
PA0491	NA	258	222.6821705	0.621504743
PA0492	NA	100	429.6	0.340990844
PA0493	NA	194	380.0154639	0.266119322
PA0494	NA	364	308.5824176	0.510761895
PA0495	NA	138	258.5507246	0.465308881
PA0496	NA	47	350.0638298	0.515946323
PA0497	NA	283	209.4699647	NA
PA0498	NA	270	209.0777778	NA
PA0499	NA	237	218.3881857	NA
PA0500	NA	403	275.5980149	0.796291022
PA0501	NA	601	292.6472546	0.78370456
PA0502	NA	535	226.1738318	0.704699869
PA0503	NA	446	230.2892377	0.686652026
PA0504	NA	331	266.2326284	0.534074126
PA0505	NA	531	250.6026365	0.662443662
PA0506	NA	144	286.3125	0.780116472
PA0507	NA	129	273.0852713	0.684621225
PA0508	NA	148	280.2364865	0.641792768
PA0509	1	367	370.7029973	0.561567992
PA0510	2	216	330.0185185	0.333723963
PA0511	1	117	385.3418803	0.489062248
PA0512	1	77	393.8961039	0.412373033
PA0513	1	72	393.5	0.403111174
PA0514	1	89	368.5168539	0.407949012
PA0515	NA	58	377.862069	0.381856294
PA0516	NA	351	348.4131054	0.439673503
PA0517	NA	95	355.1052632	0.39799174
PA0518	NA	253	284.8063241	0.32009591
PA0519	NA	184	436.2228261	0.555364042
PA0520	NA	152	391.3026316	0.615783099
PA0521	NA	151	378.4966887	0.383226083
PA0522	NA	25	436.6	0.209913181
PA0523	NA	88	409.2159091	0.319853106
PA0524	NA	166	367.0542169	0.479987494
PA0525	NA	124	338.1854839	0.2990479
PA0526	NA	42	268.1190476	0.264105118
PA0527	3	326	263.8374233	0.494632877
PA0527.1	6	NA	NA	NA
PA0528	NA	328	252.152439	0.493299113
PA0529	NA	142	205.6971831	0.574674236
PA0530	NA	456	316.5526316	0.392580107
PA0531	NA	257	247.5175097	0.428598423
PA0532	NA	3	299.6666667	0.237787174
PA0533	NA	312	206.7788462	0.879126898
PA0534	NA	132	300.0151515	0.565314459
PA0535	NA	162	191.2530864	0.575848711
PA0536	NA	75	217.2	0.595547749
PA0537	NA	39	276	0.748801014
PA0538	1	251	252.8605578	0.596026906
PA0539	NA	250	190.052	0.549711993
PA0540	NA	317	198.4763407	0.621334555
PA0541	NA	415	217.5614458	0.670734037
PA0542	NA	447	226.4250559	0.743326789
PA0543	NA	276	220.5978261	0.58210198
PA0544	NA	417	241.9664269	0.58541902
PA0545	NA	226	196.0973451	0.609893492
PA0546	NA	773	335.8719276	0.82625538
PA0547	NA	348	235.183908	0.835423713
PA0548	NA	840	334.5071429	0.860956794
PA0549	NA	333	242.8168168	0.754775715
PA0550	NA	134	239.5223881	0.490337945
PA0551	NA	568	306.8327465	0.799514642
PA0552	NA	823	345.5759417	0.752852692
PA0553	NA	6	460.8333333	0.708451045
PA0554	NA	573	279.3856894	0.76379449
PA0555	NA	626	317.4872204	0.791648532
PA0556	NA	7	317.8571429	0.700715497
PA0557	NA	312	215.5	0.565017636
PA0558	NA	185	191.0648649	0.731430018
PA0559	NA	198	214.4191919	0.565913446
PA0560	NA	213	215.4413146	0.647399609
PA0561	NA	NA	NA	0.797021186
PA0562	NA	207	213.0966184	0.5371417
PA0563	NA	125	182.632	0.757183172
PA0564	NA	172	212.0988372	0.572930756
PA0565	NA	185	220.9513514	0.725548929
PA0566	NA	1	539	0.451807412
PA0567	NA	104	192.8076923	0.570988386
PA0568	NA	9	423.5555556	0.788899219
PA0569	NA	4	733.5	0.742129659
PA0570	NA	4	736	0.56484061
PA0571	NA	4	736	0.668206659
PA0572	2	224	206.8883929	0.750012758
PA0573	NA	274	200.6678832	0.554057903
PA0574	NA	138	192.3768116	0.756850476
PA0575	NA	278	237.8453237	0.730106767
PA0576	NA	745	327.442953	0.852043353
PA0577	NA	758	320.5831135	0.892326813
PA0578	NA	201	257.7661692	0.641805193
PA0579	NA	389	386.0282776	0.762780599
PA0580	NA	637	349.5839874	0.816921802
PA0581	NA	426	329.7206573	0.702366987
PA0582	NA	445	255.7325843	0.684403557
PA0583	NA	285	271.7754386	0.750907094
PA0584	NA	398	266.1909548	0.851061309
PA0585	NA	26	257.0384615	0.497000972
PA0586	NA	296	263.8378378	0.766822735
PA0587	NA	210	250.8428571	0.771256296
PA0588	NA	262	280.1717557	0.825701145
PA0589	NA	302	268.1788079	0.51883475
PA0590	NA	593	270.0826307	0.873105946
PA0591	NA	342	248.7923977	0.825808238
PA0592	NA	742	360.2533693	0.729381498
PA0593	NA	424	274.120283	0.654264902
PA0594	NA	566	277.9134276	0.869063774
PA0595	2	831	293.33213	0.873166299
PA0596	NA	321	244.9688474	0.762264887
PA0597	NA	502	281.2788845	0.755098597
PA0598	NA	587	231.6712095	0.671424664
PA0599	NA	691	287.9710564	0.780850846
PA0600	NA	581	248.0258176	0.74216648
PA0601	NA	235	224.4510638	0.822479651
PA0602	NA	142	225.943662	0.723529387
PA0603	NA	210	270.7904762	0.496874592
PA0604	NA	129	207.5116279	0.545103649
PA0605	NA	118	353.8050847	0.487798358
PA0606	NA	98	408.1326531	0.41510283
PA0607	NA	727	324.610729	0.698682211
PA0608	NA	448	263.671875	0.871503722
PA0609	1	264	324.9204545	0.746893648
PA0610	1	70	305.8	0.571572294
PA0611	1	391	236.5063939	0.715375148
PA0612	2	254	228.4370079	0.419214203
PA0613	NA	11	293.8181818	0.525386853
PA0614	NA	563	265.5008881	0.491824246
PA0615	NA	402	262.7263682	0.513826567
PA0616	NA	128	326.2109375	0.433049533
PA0617	NA	111	360.8828829	0.480977728
PA0618	NA	98	359.8979592	0.555717876
PA0619	NA	107	362.7663551	0.503628975
PA0620	NA	59	327.5932203	0.623723103
PA0621	NA	191	220.2408377	0.59650659
PA0622	NA	122	326.4098361	0.592925388
PA0623	NA	84	384.6071429	0.565790218
PA0624	NA	412	264.288835	0.504183013
PA0625	NA	372	254.1478495	0.563483345
PA0626	NA	210	301.6809524	0.479373162
PA0627	NA	278	273.3021583	0.423613597
PA0628	NA	136	344.3529412	0.48151075
PA0629	NA	285	269.1473684	0.368803201
PA0630	NA	55	468.1272727	0.289787793
PA0631	NA	56	479.8928571	0.352448792
PA0632	NA	NA	NA	0.514325293
PA0633	NA	153	185.0130719	0.581591157
PA0634	NA	NA	NA	0.526505519
PA0635	NA	NA	NA	0.532155162
PA0636	NA	95	193.8631579	0.560390735
PA0637	NA	258	188.2093023	0.463189049
PA0638	NA	466	178.7982833	0.475215862
PA0639	NA	579	206.7426598	0.493368292
PA0640	NA	355	178.1098592	0.486996533
PA0641	NA	205	392.995122	0.574771452
PA0643	NA	142	190.3380282	NA
PA0646	NA	142	190.3380282	0.649634873
PA0647	NA	98	210.9489796	0.623255837
PA0648	NA	NA	NA	0.617976537
PA0649	1	265	282.7283019	0.659903727
PA0650	NA	381	308.664042	0.788501691
PA0651	1	499	307.6613226	0.779074073
PA0652	NA	648	266.566358	0.85942854
PA0653	NA	213	207.3474178	0.72274345
PA0654	NA	326	245.2515337	0.695121714
PA0655	NA	326	232.9509202	0.884445095
PA0656	NA	288	232.0034722	0.727244921
PA0657	NA	700	262.9785714	0.652532122
PA0658	NA	321	202.5233645	0.816051153
PA0659	NA	479	254.2150313	0.848093318
PA0660	NA	331	282.4410876	0.75776703
PA0661	NA	219	281.5753425	0.7705183
PA0662	NA	556	307.9532374	0.733531188
PA0663	NA	314	229.6242038	0.697351701
PA0664	NA	272	222.3235294	0.743099154
PA0665	NA	317	276.7602524	0.802911684
PA0666	NA	302	268.9172185	0.883230824
PA0667	NA	295	235.3118644	0.881469181
PA0668	NA	417	234.7985612	0.860191281
PA0669	NA	380	255.5921053	0.673295191
PA0670	NA	457	222.2407002	0.408252361
PA0671	NA	276	201.2101449	0.16251749
PA0672	1	378	271.6084656	0.401006144
PA0673	NA	412	264.7572816	0.314397156
PA0674	NA	385	274.2805195	0.231496516
PA0675	NA	374	296.7941176	0.180872043
PA0676	NA	235	302.5744681	0.270421317
PA0677	NA	452	301.8384956	0.338285208
PA0678	NA	447	308.2505593	0.054147231
PA0679	NA	492	334.5934959	0.302377287
PA0680	NA	421	313.4703088	0.054746557
PA0681	NA	301	378.6478405	0.141842039
PA0682	NA	359	272.7381616	0.031266222
PA0683	NA	344	279.5465116	0.063797252
PA0684	NA	313	272.5335463	0.029080519
PA0685	NA	225	297.04	0.227194525
PA0686	NA	136	338.4779412	0.3204744
PA0687	NA	113	387.1327434	0.246375155
PA0688	2	461	257.2299349	0.136802457
PA0689	2	461	257.164859	NA
PA0690	1	481	263.4282744	0.624685652
PA0691	2	381	283.6194226	0.177478537
PA0692	1	292	264.880137	0.191703214
PA0693	NA	336	284.4761905	0.207231396
PA0694	NA	300	269.52	0.036613051
PA0695	NA	365	269.7068493	0.108246372
PA0696	NA	326	263.1656442	0.195305718
PA0697	NA	308	278.1103896	0.217203197
PA0698	NA	310	276.9677419	0.063391126
PA0699	NA	250	271.54	0.212601884
PA0700	NA	26	452.2692308	0.105854279
PA0701	NA	430	259.1976744	0.236770239
PA0702	NA	326	206.2392638	0.292307237
PA0703	NA	79	235.2025316	0.647812873
PA0704	NA	215	261.5953488	0.645015869
PA0705	3	252	221.3214286	0.846976105
PA0706	NA	237	218.0253165	0.796814638
PA0707	1	62	316.3548387	0.287514282
PA0708	NA	248	282.7701613	0.729056307
PA0709	NA	179	200.1173184	0.520810903
PA0710	NA	213	284.8685446	0.185370535
PA0711	NA	252	220.6111111	0.518173144
PA0712	NA	168	195.4940476	NA
PA0713	NA	395	236.9544304	0.537942705
PA0714	NA	3	284	0.400906251
PA0715	NA	144	218.75	NA
PA0716	NA	166	199.1746988	NA
PA0717	NA	NA	NA	0.427025047
PA0718	NA	43	372.1627907	0.187889424
PA0719	NA	NA	NA	0.296837412
PA0720	NA	42	372.2380952	0.44990947
PA0721	NA	47	378.3829787	0.151474122
PA0722	NA	NA	NA	0.645914809
PA0723	NA	NA	NA	0.506789068
PA0724	NA	356	215.6067416	0.666312634
PA0725	NA	1	164	0.213764765
PA0726	NA	7	229.8571429	0.468737955
PA0727	NA	363	229.6584022	0.558140484
PA0728	NA	183	220.5628415	0.77517939
PA0730	NA	555	229.590991	0.441456201
PA0731	NA	163	189.1104294	0.532980077
PA0732	NA	257	214.1789883	0.746440587
PA0733	NA	310	256.6516129	0.259244705
PA0734	NA	463	228.187905	0.396696396
PA0735	NA	10	394.1	0.850763259
PA0736	NA	432	241.2199074	0.818310046
PA0737	NA	12	268.75	0.37753682
PA0738	NA	533	256.2138837	0.209773406
PA0739	NA	332	260.746988	0.427868327
PA0740	NA	234	222.965812	0.463206391
PA0741	NA	229	229.4061135	0.668044718
PA0742	NA	156	182.9551282	0.496050996
PA0743	NA	235	315.7319149	0.775666262
PA0744	NA	385	363.5662338	0.729211464
PA0745	1	316	375.7436709	0.766270129
PA0746	NA	136	413.3088235	0.727171082
PA0747	NA	198	419.7878788	0.792674844
PA0749	NA	142	204.9014085	0.700500106
PA0750	NA	475	260.4463158	0.657661692
PA0751	NA	302	210.9006623	0.643489515
PA0752	NA	146	230.0205479	0.698402237
PA0753	NA	325	207.9169231	0.47261709
PA0754	NA	207	229.7536232	0.656483549
PA0755	NA	498	254.0441767	0.627832341
PA0756	NA	268	241.9104478	0.639908262
PA0757	NA	415	223.0313253	0.762743061
PA0758	NA	331	265.1933535	0.684605508
PA0759	NA	583	267.7221269	0.697490644
PA0760	NA	428	238.4836449	0.635023351
PA0761	NA	408	380.2401961	0.677376628
PA0762	8	514	270.0350195	0.866933304
PA0763	1	624	279.0865385	0.748054382
PA0764	1	578	231.8425606	0.831647815
PA0765	1	443	248.9345372	0.813651985
PA0766	1	506	264.1581028	0.912773965
PA0767	NA	687	370.5866084	0.846896738
PA0768	NA	515	285.5980583	0.852287715
PA0769	NA	538	249.9033457	0.773580978
PA0770	NA	616	356.4951299	0.783584226
PA0771	NA	500	324.688	0.897932079
PA0772	NA	641	293.0904836	0.767937874
PA0773	NA	393	298.9669211	0.834848032
PA0774	NA	347	256.7175793	0.590522317
PA0775	NA	274	219.7408759	0.626630619
PA0776	NA	5	277	0.596546331
PA0777	NA	432	228.875	0.383636651
PA0778	NA	535	260.9813084	0.650680865
PA0779	2	326	253.8435583	0.681134147
PA0780	1	326	230.5552147	0.423738247
PA0781	NA	326	205.4018405	0.387730793
PA0782	1	645	354.524031	0.690897213
PA0783	1	291	278.8453608	0.685820931
PA0784	NA	329	248.1854103	0.671178396
PA0785	NA	138	252.557971	0.228033747
PA0786	NA	52	279.5	0.185340292
PA0787	NA	214	191.2803738	0.68358609
PA0788	NA	471	276.8980892	0.769669859
PA0789	NA	97	207.185567	0.61163446
PA0790	NA	312	205.6987179	0.148202214
PA0791	NA	137	217.2335766	0.607689018
PA0792	NA	244	278.3729508	0.706263143
PA0793	NA	233	287.5321888	0.68068148
PA0794	NA	424	295.7075472	0.722855183
PA0795	1	569	348.9103691	0.782086982
PA0796	NA	262	333.1908397	0.724788578
PA0797	NA	183	213.0218579	0.700967679
PA0798	NA	235	216.1404255	0.546919851
PA0799	NA	380	243.9973684	0.834705962
PA0800	NA	327	220.0917431	0.374662194
PA0801	NA	311	215.5691318	0.636322032
PA0802	NA	450	230.7244444	0.408528623
PA0803	NA	237	223.1983122	0.632902616
PA0804	NA	396	255.7146465	0.704653747
PA0805	NA	527	268.6280835	0.824123145
PA0806	NA	143	184.3636364	0.242734747
PA0807	1	253	282.8774704	0.51316748
PA0808	NA	256	269.9804688	0.484858156
PA0809	NA	199	247.7487437	0.518880889
PA0810	NA	277	245.5595668	0.597278038
PA0811	NA	174	231.2816092	0.706110751
PA0812	NA	58	299.6551724	0.410607702
PA0813	NA	196	244.6938776	0.527386866
PA0814	NA	116	211.6896552	0.137591172
PA0815	NA	187	301.9518717	0.599974026
PA0816	NA	173	280.5317919	0.59759156
PA0817	NA	159	278.2830189	0.256011251
PA0818	NA	34	261.8235294	0.175532907
PA0819	NA	3	208	NA
PA0820	NA	145	176.8965517	0.844058522
PA0821	NA	105	219.4190476	0.733872981
PA0822	NA	95	212.9157895	0.384801781
PA0823	NA	95	212.9157895	NA
PA0824	NA	542	201.9077491	0.09311449
PA0825	NA	492	181.9979675	0.35513339
PA0826	NA	NA	NA	0.436076452
PA0826.2	2	NA	NA	NA
PA0827	NA	2	530	0.711395398
PA0828	NA	368	234.513587	0.448869299
PA0829	NA	283	221.2968198	0.336418158
PA0830	NA	271	239.8819188	0.56481466
PA0831	1	263	223.5437262	0.67147142
PA0832	NA	380	235.7026316	0.732167496
PA0833	NA	312	232.6121795	0.836574885
PA0834	NA	225	203.2311111	0.773254683
PA0835	NA	583	366.7753002	0.868428709
PA0836	NA	581	297.7211704	0.648004395
PA0837	NA	421	242.9073634	0.807813879
PA0838	NA	166	352.8192771	0.785546198
PA0839	NA	244	196.7336066	0.46072902
PA0840	NA	121	205.785124	0.623868377
PA0841	NA	444	232.0585586	0.476240418
PA0842	NA	468	272.5726496	0.08305701
PA0843	NA	152	273.7631579	0.394704101
PA0844	2	469	339.1769723	0.388486729
PA0845	1	242	230.1446281	0.411659819
PA0846	NA	330	233.1575758	0.827937475
PA0847	NA	229	265.0917031	0.796342375
PA0848	NA	160	239.2	0.481269858
PA0849	NA	514	278.5680934	0.757171662
PA0850	NA	313	215.1884984	0.388553773
PA0851	NA	250	332.676	0.633562912
PA0852	2	296	251.2871622	0.637263249
PA0853	NA	221	205.0995475	0.781628097
PA0854	NA	470	331.8638298	0.786304905
PA0855	NA	477	264.0733753	0.76059149
PA0856	NA	603	277.4378109	0.839869819
PA0857	NA	481	235.6153846	0.842646189
PA0858	NA	265	217.1698113	0.842621783
PA0859	NA	342	211.4415205	0.800984188
PA0860	NA	362	205.0055249	0.891831
PA0861	NA	242	236.8181818	0.878875073
PA0862	NA	415	228.1542169	0.764040297
PA0863	NA	371	215.9892183	0.536017432
PA0864	NA	88	220.6818182	0.53895517
PA0865	NA	250	298.96	0.647818438
PA0866	NA	130	240.5923077	0.559597933
PA0867	NA	385	240.3532468	0.8061576
PA0868	NA	348	293.566092	0.576350151
PA0869	NA	336	245.4732143	0.833215241
PA0870	1	463	335.1922246	0.738911657
PA0871	1	276	239.9782609	0.751923889
PA0872	1	302	286.486755	0.723789329
PA0873	1	211	257.8436019	0.730626737
PA0874	NA	668	304.0508982	0.369628723
PA0875	NA	380	201.1947368	0.351156263
PA0876	NA	223	271.6188341	0.667950951
PA0877	NA	272	220.3014706	0.509137117
PA0878	NA	308	245.224026	0.229902539
PA0879	NA	227	390.4801762	0.408708294
PA0880	NA	154	247.025974	0.167897244
PA0881	NA	266	235.5864662	0.293787185
PA0882	NA	172	266.9651163	0.463137776
PA0883	NA	365	320.5342466	0.301533134
PA0884	NA	109	287.559633	0.499902752
PA0885	NA	216	221.7824074	0.645771552
PA0886	NA	124	276.7096774	0.568490159
PA0887	NA	445	367.1865169	0.749568401
PA0888	1	112	414.375	0.843540253
PA0889	1	110	468.0545455	0.789239002
PA0890	1	126	446.9126984	0.78930005
PA0891	NA	357	245.4929972	0.856361455
PA0892	1	106	408.2641509	0.804620231
PA0893	2	309	242.2071197	0.867622398
PA0894	NA	11	259.5454545	0.534665211
PA0895	2	467	323.1284797	0.819023048
PA0896	1	258	244.6085271	0.800116881
PA0897	1	291	254.9209622	0.757302076
PA0898	1	209	299.8564593	0.747408725
PA0899	1	256	249.3476563	0.831437541
PA0900	NA	562	303.4359431	0.839721356
PA0901	1	496	267.2741935	0.852905981
PA0902	NA	427	303.35363	0.722045916
PA0903	NA	660	310.0151515	0.867494008
PA0904	NA	666	346.1111111	0.844128871
PA0905	5	419	269.0644391	0.830666574
PA0906	3	261	198.210728	0.674192396
PA0907	3	43	349.4186047	0.584585957
PA0908	3	188	275.7340426	0.318666144
PA0909	2	215	260.7069767	0.311041264
PA0910	2	53	456.4150943	0.441854017
PA0911	2	47	434.4255319	0.483096992
PA0912	NA	485	270.5113402	0.383887917
PA0913	1	383	252.464752	0.704022513
PA0914	NA	45	279.1555556	0.126791633
PA0915	NA	181	203.3038674	0.502645027
PA0916	NA	381	250.4120735	0.781369736
PA0917	NA	211	218.2796209	0.802265818
PA0918	NA	209	195.2583732	0.769730635
PA0919	1	412	198.5995146	0.835702829
PA0920	1	298	198.9630872	0.829308696
PA0921	NA	3	413.6666667	0.704605227
PA0922	NA	429	262.7272727	0.555723435
PA0923	NA	442	267.020362	0.682637985
PA0924	NA	272	221.1176471	0.673667739
PA0925	NA	419	226.424821	0.692451868
PA0926	NA	597	308.5728643	0.771054458
PA0927	NA	406	325.5985222	0.832741612
PA0928	2	406	268.1896552	0.703633614
PA0929	NA	265	255.5396226	0.665525976
PA0930	NA	392	235.8341837	0.699413441
PA0931	2	296	252.9391892	0.686199052
PA0932	NA	347	269.037464	0.834910794
PA0933	NA	477	263.6247379	0.902290275
PA0934	1	656	292.527439	0.79043592
PA0935	NA	537	345.556797	0.874150897
PA0936	NA	260	213.8153846	0.768596514
PA0937	NA	333	205.8558559	0.918002872
PA0938	2	275	204.7927273	0.813706472
PA0939	NA	361	223.2770083	0.515615531
PA0940	NA	173	196.1213873	0.73888342
PA0941	NA	270	212.9148148	0.65262657
PA0942	NA	258	201.8372093	0.650046665
PA0943	NA	531	267.8568738	0.810571458
PA0944	2	474	306.2067511	0.830884169
PA0945	NA	391	302.112532	0.771965229
PA0946	NA	656	272.7073171	0.720376299
PA0947	NA	481	242.5758836	0.81527847
PA0948	NA	464	239.2413793	0.772720346
PA0949	1	425	292.3505882	0.833181033
PA0950	NA	231	224.9437229	0.811845595
PA0951	NA	342	236.5994152	0.819822112
PA0952	NA	483	267.0124224	0.306579409
PA0953	NA	267	222.588015	0.794834526
PA0954	NA	282	302.9751773	0.703747042
PA0955	NA	631	340.3217116	0.784894134
PA0956	NA	635	300.207874	0.858462059
PA0957	NA	209	192.4019139	0.691218309
PA0958	NA	494	225.0647773	0.890497357
PA0959	NA	336	230.2886905	0.836476155
PA0960	NA	469	209.1279318	0.6251512
PA0961	NA	20	265.65	0.699494466
PA0962	NA	177	203.7118644	0.759267877
PA0963	NA	628	342.3073248	0.886775039
PA0964	NA	544	273.5330882	0.897435988
PA0965	NA	355	319.6140845	0.729057458
PA0966	NA	476	305.2247899	0.770335579
PA0967	3	479	330.2045929	0.821223827
PA0968	NA	323	253.0309598	0.850128383
PA0969	NA	459	279.8148148	0.896385096
PA0970	NA	361	274.4044321	0.821330603
PA0971	NA	551	264.0435572	0.830553958
PA0972	NA	607	282.3871499	0.896791199
PA0973	NA	419	265.6754177	0.855905132
PA0974	NA	469	264.8294243	0.910795353
PA0975	NA	342	231.2368421	0.76276051
PA0976	NA	321	251.4735202	0.685003081
PA0978	NA	44	217.2954545	0.648460129
PA0979	NA	127	242.976378	0.817858966
PA0980	NA	NA	NA	0.490602375
PA0981	NA	194	407.1958763	0.503890215
PA0982	NA	125	225.104	0.644237251
PA0983	NA	254	168.3779528	NA
PA0984	NA	NA	NA	0.481886574
PA0985	NA	NA	NA	0.712337445
PA0986	NA	20	319.95	0.753542765
PA0987	NA	36	217.9722222	0.816002163
PA0988	NA	201	192.2985075	0.870684502
PA0989	NA	2	270	0.557645522
PA0990	NA	194	207.628866	0.62361281
PA0991	NA	435	204.137931	0.741407452
PA0992	NA	320	224.98125	0.445855088
PA0993	NA	283	231.2932862	0.376003256
PA0994	NA	334	227.2155689	0.776115638
PA0995	NA	251	216.6095618	0.781143916
PA0996	1	385	318.7324675	0.723104267
PA0997	1	235	235.5148936	0.745248674
PA0998	1	169	286.3431953	0.732816911
PA0999	1	396	277.0252525	0.745656147
PA1000	1	198	261.6717172	0.735171912
PA1001	1	260	300.4346154	0.763359526
PA1002	1	280	294.9607143	0.732125103
PA1003	2	245	250.7755102	0.790160343
PA1004	NA	377	266.1220159	0.815404132
PA1005	NA	485	227.5731959	0.899469433
PA1006	4	179	251.3798883	0.814597302
PA1007	NA	323	226.2012384	0.78738971
PA1008	NA	455	270.4615385	0.799543037
PA1009	NA	527	248.43074	0.804996783
PA1010	NA	610	302.6803279	0.850822826
PA1011	NA	677	269.0974889	0.8077418
PA1012	NA	247	222.3643725	0.869768668
PA1013	NA	519	288.1156069	0.874454214
PA1014	1	201	198.6368159	0.839542947
PA1015	NA	337	239.7151335	0.541945142
PA1016	NA	317	349.4858044	0.417522566
PA1017	NA	548	321.8813869	0.420325323
PA1018	NA	252	268.6666667	0.255020816
PA1019	NA	204	209.245098	0.303540482
PA1020	NA	173	304.3179191	0.290273796
PA1021	NA	154	333.961039	0.304366582
PA1022	NA	249	354.8674699	0.484450837
PA1023	NA	210	266.5333333	0.426397998
PA1024	NA	279	297.0573477	0.35626947
PA1025	NA	529	261.9659735	0.433039059
PA1026	NA	265	202.6301887	0.455711267
PA1027	NA	397	464.6876574	0.55474447
PA1028	NA	219	258.6347032	0.468109057
PA1029	NA	285	205.1157895	0.607019963
PA1030	NA	280	205.8964286	0.857342998
PA1031	NA	280	209.5357143	0.760706238
PA1032	NA	480	228.8166667	0.898326699
PA1033	NA	188	233.1010638	0.748449133
PA1034	NA	129	186.1782946	0.697465434
PA1035	NA	538	257.2230483	0.826348798
PA1036	NA	443	260.7042889	0.671295445
PA1037	NA	140	190.3928571	0.502203952
PA1038	NA	184	200.5	0.752155828
PA1039	NA	346	189.2485549	0.829863343
PA1040	NA	507	249.2504931	0.760084119
PA1041	NA	265	234.8150943	0.721754803
PA1042	NA	421	222.4061758	0.676252366
PA1043	NA	572	277.4335664	0.765519356
PA1044	NA	376	202.912234	0.468542895
PA1045	NA	597	260.9681742	0.875872035
PA1046	NA	477	256.0125786	0.75110157
PA1047	NA	396	208.7348485	0.79951016
PA1048	NA	212	225.6839623	0.733656932
PA1049	NA	296	243.3682432	0.617072186
PA1050	NA	273	205.3992674	0.817237679
PA1051	NA	131	203.9541985	0.749809479
PA1052	NA	251	299.6772908	0.504021866
PA1053	NA	302	220.7516556	0.786613357
PA1054	1	272	326.4227941	0.833788947
PA1055	1	99	404.1616162	0.701622763
PA1056	1	164	370.4878049	0.831186593
PA1057	1	94	329.6489362	0.766946629
PA1058	1	79	301.1898734	0.749521357
PA1059	1	57	289.8245614	0.835719715
PA1060	NA	209	203.2009569	0.822514654
PA1061	NA	352	263.1221591	0.790425583
PA1062	NA	52	264.4038462	0.823863197
PA1063	NA	9	518	0.572522164
PA1064	NA	657	313.9771689	0.813152294
PA1065	NA	138	195.2536232	0.64660526
PA1066	NA	184	185.2880435	0.655207958
PA1067	NA	211	291.5829384	0.381930285
PA1068	NA	452	230.2522124	0.863819668
PA1069	NA	316	238.1234177	0.834599871
PA1070	2	149	287.5771812	0.821577871
PA1071	4	170	292.7705882	0.765088876
PA1072	1	195	263.2358974	0.799237026
PA1073	3	100	319.05	0.764467976
PA1074	5	193	296.2331606	0.821436434
PA1075	NA	337	206.5519288	0.669801477
PA1076	NA	813	309.0516605	0.839068939
PA1077	1	242	346.731405	0.549102791
PA1078	1	215	399.372093	0.663415288
PA1079	NA	223	365.67713	0.686811403
PA1080	NA	210	382.4619048	0.74104531
PA1081	1	183	418.7322404	0.602121199
PA1082	1	233	355.7596567	0.702864428
PA1083	1	212	375.1792453	0.685804522
PA1084	1	195	365.7641026	0.711562121
PA1085	1	337	336.0860534	0.725227997
PA1086	1	292	326.0719178	0.789216333
PA1087	1	510	259.3529412	0.854777914
PA1088	NA	34	190.1470588	0.884187872
PA1089	NA	50	222.76	0.835483014
PA1090	NA	43	343.5581395	0.824704992
PA1091	NA	493	225.7586207	0.886248107
PA1092	1	414	302.5628019	0.817049274
PA1093	NA	370	204.6783784	0.822672978
PA1094	1	309	294.7799353	0.83949889
PA1095	NA	256	318.0117188	0.783513665
PA1096	NA	646	291.8839009	0.768985413
PA1097	6	274	321.3832117	0.783761746
PA1098	1	363	259.2975207	0.754154839
PA1099	3	165	257.9636364	0.702710678
PA1100	NA	232	337.4741379	0.710429214
PA1101	NA	282	352.251773	0.825967635
PA1102	NA	244	389.9221311	0.879487873
PA1103	NA	462	282.7489177	0.895197256
PA1104	NA	187	392.1550802	0.844360059
PA1105	NA	435	258.9908046	0.803015329
PA1106	NA	421	219.6128266	0.726592734
PA1107	1	348	330.1091954	0.533405728
PA1108	NA	171	216.7660819	0.187228634
PA1109	NA	228	208.6052632	0.692532297
PA1110	NA	203	194.7931034	0.602896374
PA1111	NA	2	589.5	0.511372804
PA1112	NA	314	275.1847134	0.783989914
PA1113	NA	300	208.5133333	0.647458983
PA1114	NA	228	199.504386	0.636729561
PA1115	NA	364	232.2307692	0.69839885
PA1116	NA	211	217.535545	0.643564399
PA1117	NA	339	255.259587	0.56768135
PA1118	NA	361	228.6814404	0.809729213
PA1119	NA	230	242.0956522	0.846415247
PA1120	NA	211	276.521327	0.785422753
PA1121	NA	256	212.9453125	0.71655377
PA1122	NA	286	225.6958042	0.743197568
PA1123	NA	538	243.0947955	0.605531135
PA1124	NA	253	241.5573123	0.740383153
PA1125	NA	344	238.1366279	0.699508052
PA1126	NA	317	201.6088328	0.781691836
PA1127	NA	169	212.5443787	0.720631406
PA1128	NA	164	306.2012195	0.640992821
PA1129	NA	264	223.780303	0.432366925
PA1130	1	254	247.0590551	0.624946247
PA1131	NA	148	187.6486486	0.632415267
PA1132	NA	2	375	0.758463313
PA1133	NA	3	413.6666667	0.402007051
PA1134	NA	191	186.1832461	0.113979444
PA1135	NA	405	277.7333333	0.621222744
PA1136	NA	149	189.6308725	0.447988464
PA1137	NA	190	246.8421053	0.461532432
PA1138	NA	193	251.4145078	0.576766007
PA1139	NA	483	217.0641822	0.679726705
PA1140	NA	166	218.9698795	0.771984013
PA1141	NA	284	248.0669014	0.494416798
PA1142	NA	243	205.4485597	0.378463731
PA1143	NA	222	227.954955	0.09513959
PA1144	NA	230	204.0130435	0.137627688
PA1145	NA	237	264.4810127	0.670264865
PA1146	NA	378	275.8306878	0.175217234
PA1147	NA	256	220.6875	0.599977212
PA1148	NA	146	358.0205479	0.313924219
PA1149	NA	3	304	0.455819502
PA1150	1	265	208.2264151	NA
PA1151	1	248	222.1653226	NA
PA1153	NA	216	219.2824074	0.166579778
PA1154	NA	172	208.1511628	NA
PA1155	1	463	323.0583153	0.838376921
PA1156	NA	494	274.2611336	0.851814422
PA1157	NA	226	235.5265487	0.592682812
PA1158	NA	473	228.653277	0.637329962
PA1159	NA	109	235.2018349	0.842116202
PA1160	NA	516	259.1317829	0.46258731
PA1161	NA	307	216.6742671	0.594339362
PA1162	NA	464	292.6875	0.640023859
PA1163	NA	377	213.403183	0.798988178
PA1164	NA	291	239.3676976	0.689535008
PA1165	NA	393	230.2773537	0.668752025
PA1166	NA	221	215.7149321	0.579932349
PA1167	NA	532	263.7593985	0.791571038
PA1168	NA	5	319	0.598269777
PA1169	NA	252	241.7063492	0.746395621
PA1170	NA	109	190.1376147	0.710656907
PA1171	1	295	232.3084746	0.683970899
PA1172	NA	221	289.7918552	0.577847918
PA1173	NA	262	327.240458	0.596355952
PA1174	NA	344	325.0959302	0.747618505
PA1175	NA	352	266.5511364	0.663516724
PA1176	NA	445	297.8202247	0.763151448
PA1177	NA	180	229.3611111	0.691120058
PA1178	NA	554	243.9981949	0.744242919
PA1179	2	397	263.4105793	0.663646258
PA1180	1	467	239.3811563	0.696264109
PA1181	NA	238	273.5966387	0.827305716
PA1182	NA	250	210.24	0.509929967
PA1183	3	165	249.8121212	0.645897162
PA1184	NA	221	286.2036199	0.520738223
PA1185	NA	186	239.1021505	0.144080415
PA1186	NA	215	189.027907	0.319636671
PA1187	NA	108	394.9722222	0.614945541
PA1188	NA	250	291.252	0.672306595
PA1189	NA	422	225.2298578	0.181278478
PA1190	NA	474	250.4873418	0.680229352
PA1191	NA	514	245.8171206	0.640197227
PA1192	NA	387	276.8320413	0.692335612
PA1193	NA	321	204.7570093	0.721871324
PA1194	NA	103	258.9805825	0.245063005
PA1195	NA	213	235.3192488	0.152154261
PA1196	NA	100	286.85	0.502931063
PA1197	NA	413	234.9007264	0.744586751
PA1198	NA	288	242.9270833	0.886647953
PA1199	NA	189	217.7301587	0.642285587
PA1200	NA	249	235.0682731	0.732605926
PA1201	NA	159	315.0377358	0.621595274
PA1202	NA	227	256.9207048	0.761377739
PA1203	NA	165	200.8060606	0.673422105
PA1204	NA	181	258.3093923	0.692984271
PA1205	NA	161	213.2049689	0.68795364
PA1206	NA	174	215.5287356	0.73658305
PA1207	NA	404	225.1633663	0.821406453
PA1208	NA	258	244.1550388	0.670026952
PA1209	NA	303	210.3762376	0.502177379
PA1210	NA	225	290.3288889	0.392375227
PA1211	NA	116	255.0775862	0.355104566
PA1212	NA	220	253.2545455	0.345199081
PA1213	NA	178	244.6741573	0.479903948
PA1214	NA	130	278.0384615	0.434801888
PA1215	NA	184	255.4402174	0.423304859
PA1216	NA	173	238.1271676	0.536133183
PA1217	NA	281	288.1459075	0.521169238
PA1218	NA	231	248.0735931	0.576181878
PA1219	NA	61	356.0655738	0.289100401
PA1220	NA	24	504.7916667	0.426544511
PA1221	NA	165	284.0787879	0.518089508
PA1222	NA	448	231.5	0.720582907
PA1223	NA	210	204.5952381	NA
PA1224	NA	138	215.0797101	NA
PA1225	NA	138	225.115942	0.39494293
PA1226	NA	237	207.4683544	0.660789221
PA1227	NA	200	246.265	0.644698811
PA1228	NA	14	387.6428571	0.15749928
PA1229	NA	137	273.1532847	0.328920644
PA1230	NA	5	692.6	0.148186031
PA1231	NA	228	245.4561404	0.111492918
PA1232	NA	214	213.6495327	0.321666873
PA1233	NA	615	316.4487805	0.01409077
PA1234	NA	477	240.6834382	0.693834279
PA1235	NA	117	206.1196581	0.436510983
PA1236	NA	176	226.3636364	0.144873338
PA1237	NA	146	262.609589	0.148127456
PA1238	NA	144	261.875	0.016658402
PA1239	NA	253	176.6996047	0.407405476
PA1240	NA	198	298.6818182	0.504208648
PA1241	NA	73	186.4383562	0.64771522
PA1242	5	477	269.21174	0.748230997
PA1243	NA	249	208.6305221	0.715884228
PA1244	NA	3	490.6666667	0.483384183
PA1245	NA	64	280.578125	0.72877771
PA1246	1	161	222.6521739	0.732624498
PA1247	1	180	225.8888889	0.786117711
PA1248	1	270	216.2555556	0.741680479
PA1249	3	615	319.3788618	0.759567473
PA1250	NA	315	249.215873	0.737212423
PA1251	NA	123	370.0162602	0.231063692
PA1252	1	454	356.3017621	0.569526816
PA1253	1	413	339.4140436	0.411681719
PA1254	1	445	316.9213483	0.231939141
PA1255	NA	325	344.9292308	0.40053793
PA1256	1	378	378.7645503	0.270848374
PA1257	1	268	403.2089552	0.054496883
PA1258	1	253	389.5573123	0.099133388
PA1259	1	360	309.9666667	0.09056249
PA1260	1	288	387.1909722	0.084962086
PA1261	2	224	216.1607143	0.272132951
PA1262	NA	155	206.0129032	0.214675486
PA1263	NA	181	206.1933702	0.757410249
PA1264	NA	227	267.3215859	0.244996782
PA1265	NA	218	204.3302752	0.217830188
PA1266	1	241	227.560166	0.257838019
PA1266.1	1	NA	NA	NA
PA1267	1	227	226.030837	0.273755184
PA1268	NA	216	260.1203704	0.286527212
PA1269	NA	133	220.4586466	0.729544176
PA1270	NA	331	210.8610272	0.392804125
PA1271	NA	463	245.537797	0.748840805
PA1272	NA	220	311.8863636	0.656823583
PA1273	NA	208	328.3028846	0.68343735
PA1274	NA	201	303.761194	0.532082358
PA1275	1	196	314.3673469	0.641378343
PA1276	1	240	286.2458333	0.507057185
PA1277	NA	154	325.0649351	0.528923024
PA1278	NA	163	337.607362	0.486307164
PA1279	NA	174	317.1321839	0.561834269
PA1280	NA	313	287.4057508	0.497120825
PA1281	NA	167	323.2035928	0.414124587
PA1282	NA	199	204.1356784	0.23272003
PA1283	NA	167	207.6886228	0.4311075
PA1284	NA	138	283.3478261	0.512137715
PA1285	NA	269	205.8847584	0.500930785
PA1286	NA	195	274.8410256	0.163807215
PA1287	NA	229	327.1266376	0.810136041
PA1288	NA	365	213.8794521	0.835122637
PA1289	NA	524	246.5438931	0.549122052
PA1290	NA	184	215.1630435	0.652545116
PA1291	NA	213	202.4553991	0.338809258
PA1292	NA	303	287.1980198	0.733519711
PA1293	NA	400	234.01	0.691844366
PA1294	NA	506	305.8339921	0.816752652
PA1295	NA	361	240.0775623	0.834210456
PA1296	NA	551	300.9618875	0.71663945
PA1297	NA	255	230.9137255	0.565961484
PA1298	NA	203	225.6206897	0.526726612
PA1299	NA	318	228.7955975	0.662730944
PA1300	1	201	307.6865672	0.328642062
PA1301	NA	179	331.5530726	0.315289703
PA1302	2	440	262.0295455	0.505561816
PA1303	4	300	244.6433333	0.588141089
PA1304	NA	315	211.3111111	0.782198257
PA1305	NA	721	327.2191401	0.504057249
PA1306	NA	173	198.1907514	0.682357689
PA1307	NA	293	234.2354949	0.677320769
PA1308	NA	511	258.2857143	0.645928112
PA1309	NA	283	253.8975265	0.486006748
PA1310	NA	679	325.89838	0.576575164
PA1311	1	340	255.2352941	0.416062285
PA1312	NA	208	290.8413462	0.605062983
PA1313	NA	153	231.8104575	0.468888987
PA1314	NA	277	200.6714801	0.413990101
PA1315	NA	243	186.8106996	0.681244216
PA1316	NA	184	213.9293478	0.536616927
PA1317	NA	374	325.3743316	0.611824032
PA1318	NA	300	348.6666667	0.641501364
PA1319	NA	267	371.7153558	0.563943592
PA1320	NA	373	365.4664879	0.64644225
PA1321	NA	268	308.7985075	0.491769163
PA1322	NA	235	239.2468085	0.558024403
PA1323	NA	280	210.0821429	0.593482488
PA1324	NA	16	302.8125	0.62095883
PA1325	NA	392	226.7576531	0.253864487
PA1326	NA	301	328.5348837	0.390815532
PA1327	NA	519	302.0578035	0.696803228
PA1328	NA	176	311.7329545	0.453382081
PA1329	NA	105	191.6761905	0.152021675
PA1330	NA	264	218.5416667	0.658165163
PA1331	NA	254	215.3149606	0.747159595
PA1332	NA	NA	NA	0.194825487
PA1333	NA	62	421.5967742	0.333866038
PA1334	NA	138	351.4057971	0.276496985
PA1335	NA	110	266.0909091	0.708507846
PA1336	NA	277	204.9566787	0.827424046
PA1337	NA	302	368.3344371	0.781513594
PA1338	1	287	311.1881533	0.758518416
PA1339	4	136	347.8970588	0.849779371
PA1340	4	178	372.6348315	0.815916061
PA1341	1	190	361.4421053	0.813204247
PA1342	4	213	246.9671362	0.840770657
PA1343	NA	368	219.6440217	0.497237149
PA1344	NA	179	236.0391061	0.762019274
PA1345	NA	271	240.6605166	0.614116972
PA1346	NA	294	246.2721088	0.402402342
PA1347	NA	132	223.0530303	0.35316362
PA1348	NA	10	229.7	0.619552903
PA1349	NA	189	220.4708995	0.55822424
PA1350	NA	213	209.600939	0.785649072
PA1351	NA	240	192.6166667	0.602606717
PA1352	NA	309	207.5857605	0.078131343
PA1353	NA	267	245.7565543	0.469242889
PA1354	NA	178	219.8651685	0.480946202
PA1355	NA	356	230.0758427	0.595981488
PA1356	NA	249	205.6787149	0.643288605
PA1357	NA	125	205.2	0.749763441
PA1358	NA	129	237.6976744	0.618615736
PA1359	NA	223	200.8878924	0.517845709
PA1360	NA	296	211.3783784	0.392661565
PA1361	NA	396	237.7878788	0.760982999
PA1362	NA	3	208	0.606460441
PA1363	1	159	300.2515723	0.48743971
PA1364	NA	142	340.5704225	0.488362366
PA1365	2	229	211.4497817	0.561887116
PA1366	NA	146	189.8013699	NA
PA1367	NA	132	216.0378788	0.552028518
PA1368	NA	205	175.8780488	NA
PA1370	NA	149	187.8456376	NA
PA1372	NA	303	178.4290429	NA
PA1373	NA	294	307.207483	0.514501598
PA1374	NA	147	196.2380952	0.34364457
PA1375	2	532	254.1597744	0.704799253
PA1376	NA	376	222.2446809	0.820645581
PA1377	NA	324	213.5771605	0.565214261
PA1378	NA	NA	NA	0.69847579
PA1379	NA	300	184.2333333	0.502595203
PA1380	NA	595	175.8554622	0.661619052
PA1382	NA	199	220.1055276	NA
PA1383	NA	6	375.1666667	NA
PA1384	3	499	260.0501002	NA
PA1385	NA	144	236.7569444	NA
PA1386	NA	156	239.3846154	NA
PA1387	NA	6	448.5	NA
PA1388	NA	87	249.1149425	NA
PA1389	NA	245	204.4	NA
PA1390	NA	175	209.9371429	NA
PA1391	NA	153	202.4901961	NA
PA1392	NA	163	192.9202454	NA
PA1393	1	344	283.5959302	NA
PA1394	NA	1	816	0.099913219
PA1395	NA	19	253.0526316	0.536237861
PA1396	NA	348	226.2701149	0.690288417
PA1397	NA	163	212.4662577	0.667389143
PA1398	NA	2	522.5	0.748456167
PA1399	NA	319	224.2257053	0.452666914
PA1400	NA	429	250.5990676	0.658749453
PA1401	NA	170	209.9588235	0.626924174
PA1402	NA	211	230.014218	0.479362123
PA1403	NA	208	206.5432692	0.541155964
PA1404	NA	16	313.375	0.385204173
PA1405	NA	563	275.2202487	0.572855435
PA1406	NA	315	217.2126984	0.486264378
PA1407	NA	239	235.5564854	0.814098574
PA1408	NA	262	204.3091603	0.717438537
PA1409	2	248	217.2862903	0.669628191
PA1410	NA	67	370.9402985	0.631416674
PA1411	NA	264	185.344697	0.644053101
PA1412	NA	434	204.3663594	0.105646928
PA1413	NA	282	240.6312057	0.764073752
PA1414	NA	93	263.5483871	0.700235196
PA1415	NA	264	209.3257576	0.678155097
PA1416	NA	282	251.0992908	0.413882495
PA1417	NA	245	310.3673469	0.513441206
PA1418	NA	150	207.2266667	0.411383978
PA1419	NA	226	215.3893805	0.504455436
PA1420	NA	336	231.360119	0.375914481
PA1421	1	339	318.2064897	0.420397226
PA1422	2	305	225.9704918	0.47945218
PA1423	NA	170	318.1235294	0.522868484
PA1424	NA	269	199.6988848	0.510030682
PA1425	NA	360	201.7	0.408829996
PA1426	NA	NA	NA	0.204549678
PA1428	NA	186	203.016129	0.204625723
PA1429	NA	416	267.7235577	0.584962594
PA1430	3	367	298.8174387	0.850893794
PA1431	7	38	330.3947368	0.781267296
PA1432	1	288	290.3576389	0.835924975
PA1433	NA	382	261.0104712	0.731106593
PA1434	NA	262	206.1755725	0.675914622
PA1435	NA	198	304.5808081	0.281664882
PA1436	NA	210	248.1428571	0.336884368
PA1437	NA	161	265.6086957	0.617976438
PA1438	NA	247	221.3198381	0.618292438
PA1439	NA	130	196.0615385	0.804177938
PA1440	NA	486	240.1893004	0.723658319
PA1441	NA	487	279.0862423	0.737136526
PA1442	NA	293	291.9249147	0.897729196
PA1443	1	246	401.1097561	0.895793818
PA1444	NA	178	464.5842697	0.89680312
PA1445	NA	347	289.1585014	0.793082186
PA1446	NA	177	409.2768362	0.912912162
PA1447	1	170	428.3823529	0.760483862
PA1448	1	199	396.8643216	0.819426359
PA1449	1	236	381.0381356	0.797861729
PA1450	NA	113	234.3362832	0.395808396
PA1451	NA	74	219.8243243	0.749278655
PA1452	1	232	379.7672414	0.825078712
PA1453	1	427	284.4824356	0.833476107
PA1454	NA	319	287.1786834	0.839008595
PA1455	1	408	327.1715686	0.891931786
PA1456	2	387	370.4651163	0.922771544
PA1457	2	326	323.2239264	0.933945283
PA1458	NA	227	434.7136564	0.866091263
PA1459	NA	202	428.5445545	0.893513422
PA1460	2	216	348.0509259	0.865453096
PA1461	2	234	308.7094017	0.891561543
PA1462	NA	246	260.3455285	0.922907924
PA1463	NA	434	289.9907834	0.774030796
PA1464	NA	253	419.1422925	0.860180451
PA1465	NA	552	277.6141304	0.813291437
PA1466	NA	203	244.8768473	0.452935665
PA1467	NA	260	227.7230769	0.606110576
PA1468	NA	31	250.3548387	0.370135211
PA1469	NA	212	197.9339623	0.458391993
PA1470	NA	306	275.2352941	0.54733416
PA1471	NA	13	256	NA
PA1472	NA	235	196.2893617	NA
PA1473	NA	191	307.8848168	0.639036335
PA1474	NA	586	304.5648464	0.638267068
PA1475	1	396	288.7525253	0.541092766
PA1476	1	338	309.9852071	0.692563413
PA1477	6	341	267.6158358	0.852623261
PA1478	NA	543	262.7550645	0.662297229
PA1479	1	203	268.7044335	0.803277505
PA1480	5	206	268.6941748	0.828351382
PA1481	1	289	271.5363322	0.825248838
PA1482	1	195	294.3282051	0.746443009
PA1483	NA	392	241.0153061	0.738864062
PA1484	NA	324	205.2839506	0.621828819
PA1485	NA	381	227.1784777	0.553233507
PA1486	NA	291	207.3436426	0.333197402
PA1487	NA	267	256.8913858	0.57868239
PA1488	NA	125	211.376	0.605808424
PA1489	NA	247	245.8704453	0.540269056
PA1490	NA	150	230.1533333	0.550963461
PA1491	NA	190	209.4157895	0.448102294
PA1492	NA	14	235.7142857	0.428722336
PA1493	NA	145	286.5724138	0.816404346
PA1494	1	249	234.2570281	0.677470891
PA1495	NA	181	204.9171271	0.565964105
PA1496	NA	353	301.815864	0.730694033
PA1497	NA	356	201.8146067	0.031169938
PA1498	1	704	326.5241477	0.442183629
PA1499	NA	333	284.3003003	0.271446684
PA1500	NA	220	316.7727273	0.521314334
PA1501	NA	143	249.2657343	0.517620215
PA1502	2	265	295.5849057	0.268996008
PA1503	NA	237	195.5780591	0.424372035
PA1504	NA	111	219.5315315	0.710781723
PA1505	NA	270	309.9925926	0.780347508
PA1506	NA	186	213.5322581	0.477270635
PA1507	NA	94	241.8191489	0.786842412
PA1508	NA	245	220.922449	0.708346241
PA1509	NA	221	218.6063348	0.760750385
PA1510	2	303	222.339934	0.806695864
PA1511	1	110	366.3	0.644504618
PA1512	NA	82	367.3658537	0.279004563
PA1513	NA	128	301.3046875	0.719132001
PA1514	NA	200	285.57	0.783799088
PA1515	NA	250	256.224	0.631953439
PA1516	NA	121	304.9586777	0.601110966
PA1517	NA	196	311.5867347	0.574456381
PA1518	NA	172	288.8372093	0.728762317
PA1519	NA	94	208.8510638	0.492605273
PA1520	NA	175	208.8742857	0.84194968
PA1521	NA	141	342.212766	0.753586892
PA1522	NA	128	397.4296875	0.678686957
PA1523	NA	254	334.5472441	0.801260255
PA1524	NA	94	490.9680851	0.78968716
PA1525	1	299	259.180602	0.62720148
PA1526	NA	315	229.6603175	0.734288791
PA1527	NA	417	239.9208633	0.851136157
PA1528	1	686	278.9868805	0.858831952
PA1529	1	606	293.1980198	0.869518328
PA1530	NA	11	235.6363636	0.809990584
PA1530.1	NA	NA	NA	NA
PA1531	NA	461	247.3470716	0.485023391
PA1532	1	803	317.3275218	0.881958651
PA1533	NA	352	245.9801136	0.897139843
PA1534	2	538	311.8494424	0.666665449
PA1535	1	143	439.2657343	0.668046117
PA1536	NA	229	212.5633188	0.225897247
PA1537	NA	244	240.8606557	0.485812503
PA1538	NA	310	248.1290323	0.524954199
PA1539	NA	259	235.4594595	0.4520854
PA1540	NA	106	201.8490566	0.29722469
PA1541	NA	84	246.5238095	0.220898208
PA1542	NA	284	245.8133803	0.481404492
PA1543	1	362	301.1685083	0.744367516
PA1544	7	577	241.6117851	0.83471836
PA1545	NA	10	206.9	0.757115976
PA1546	NA	376	265.8484043	0.699454202
PA1547	NA	194	250.5463918	0.509541548
PA1548	NA	175	265.2971429	0.616760621
PA1549	NA	241	243.0705394	0.816448757
PA1550	NA	397	215.8690176	0.843490216
PA1551	NA	97	337.2268041	0.796804573
PA1552	NA	127	393.1889764	0.797407013
PA1552.1	NA	308	245.1948052	0.734446221
PA1553	NA	137	378.3065693	0.792964268
PA1554	NA	115	384.426087	0.803087091
PA1555	NA	122	407.9098361	0.729006735
PA1555.1	NA	316	245.2373418	NA
PA1556	NA	139	377.2877698	0.640834333
PA1557	NA	119	391.3613445	0.684056475
PA1558	NA	246	206.8130081	0.547189069
PA1559	NA	306	201.9313725	0.512040922
PA1560	NA	307	201.7850163	NA
PA1561	1	214	314.9953271	0.849413735
PA1562	2	426	291.9131455	0.767744075
PA1563	NA	308	234.5844156	0.756994767
PA1564	NA	266	268.2518797	0.768734645
PA1565	1	116	288.6465517	0.421829636
PA1566	1	231	351.0909091	0.373026936
PA1567	NA	152	229.7960526	0.470392959
PA1568	NA	84	223.7857143	0.06442642
PA1569	NA	238	208.2394958	0.289950092
PA1570	NA	268	240.9141791	0.600796926
PA1571	NA	569	300.6537786	0.583862843
PA1572	NA	292	239.6027397	0.747117125
PA1573	NA	181	202.4585635	0.659265566
PA1574	NA	239	309.5941423	0.684019817
PA1575	NA	520	237.1076923	0.645913857
PA1576	NA	196	301.8520408	0.676466231
PA1577	NA	127	197.007874	0.267096734
PA1578	NA	184	301.4891304	0.566562103
PA1579	NA	405	216	0.873017406
PA1580	1	682	351.7111437	0.888095872
PA1581	1	540	324.7166667	0.82535158
PA1582	1	452	335.550885	0.855802963
PA1583	1	679	361.3284242	0.907742818
PA1584	NA	624	343.9407051	0.901952395
PA1585	1	639	341.3834116	0.886179109
PA1586	1	498	363.7349398	0.862766215
PA1587	NA	482	330.3713693	0.877901642
PA1588	2	506	338.798419	0.825895221
PA1589	1	773	355.2910737	0.831369074
PA1590	1	160	202.05	0.793686024
PA1591	NA	288	207.4756944	0.393189085
PA1592	NA	5	440.2	0.784997946
PA1593	NA	240	197.6791667	0.543441946
PA1594	NA	233	201.3390558	0.678747189
PA1595	NA	547	287.4771481	0.647882727
PA1596	NA	435	246.6183908	0.669713426
PA1597	NA	166	183.4638554	0.793105162
PA1598	NA	120	284.8916667	0.350717321
PA1599	NA	194	201.8453608	0.644120486
PA1600	NA	233	231.0686695	0.49894025
PA1601	NA	184	266.9184783	0.672832956
PA1602	NA	101	324.5544554	0.387566332
PA1603	NA	283	264.1060071	0.470856035
PA1604	NA	303	263.3630363	0.522365413
PA1605	NA	445	229.8719101	0.746696385
PA1606	NA	615	279.7382114	0.22502592
PA1607	NA	201	218.3084577	0.414529478
PA1608	NA	142	342.443662	0.801628023
PA1609	1	442	286.2986425	0.887665765
PA1610	1	392	311.6836735	0.893168023
PA1611	NA	287	233.4599303	0.901548368
PA1612	NA	434	229.4930876	0.41764067
PA1613	NA	376	230.9042553	0.832849888
PA1614	1	665	307.0045113	0.872477887
PA1615	NA	514	256.0642023	0.815880072
PA1616	NA	459	227.7930283	0.8039515
PA1617	NA	609	276.7520525	0.652734945
PA1618	NA	242	205.8471074	0.690239129
PA1619	NA	319	208.8056426	0.554281602
PA1620	NA	200	211.065	0.085244835
PA1621	NA	301	205.3089701	0.746409366
PA1622	NA	335	193.1492537	0.52071342
PA1623	NA	240	235.7708333	0.823328949
PA1624	NA	690	301.3463768	0.790700439
PA1625	NA	387	200.1963824	0.627275664
PA1626	NA	254	205.4055118	0.505216457
PA1627	NA	189	199.4444444	0.502246681
PA1628	NA	196	347.8673469	0.386914037
PA1629	NA	169	448.2071006	0.392369739
PA1630	NA	205	202.297561	0.67729968
PA1631	NA	146	389.2191781	0.65704745
PA1632	1	16	491.9375	0.040696676
PA1633	1	233	315.7167382	0.331389246
PA1634	1	267	304.7153558	0.402944233
PA1635	1	167	348.742515	0.067335555
PA1636	1	350	258.1628571	0.698228042
PA1637	1	314	251.133758	0.761681907
PA1638	NA	343	340.516035	0.668878884
PA1639	NA	220	210.7272727	0.480365461
PA1640	NA	289	213.1107266	0.865005919
PA1641	NA	537	303.9441341	0.526948847
PA1642	2	305	267.5540984	0.836521265
PA1643	NA	223	225.3632287	0.86509582
PA1644	NA	245	237.8163265	0.517627132
PA1645	NA	8	254	0.259381328
PA1646	NA	202	299.1138614	0.717090001
PA1647	NA	235	203.9404255	0.676259828
PA1648	NA	202	243.6287129	0.641881105
PA1649	NA	300	237.3433333	0.448684947
PA1650	NA	130	180.4538462	0.671366516
PA1651	NA	244	221.9098361	0.730828143
PA1652	NA	24	220.4583333	0.654191222
PA1653	NA	302	212.7516556	0.494677769
PA1654	NA	256	226.2929688	0.733610327
PA1655	NA	289	252.7058824	0.724180847
PA1656	1	197	272.5076142	0.860965032
PA1657	1	70	507.1571429	0.719782257
PA1658	1	74	504.1486486	0.753168984
PA1659	1	147	298.9727891	0.624387481
PA1660	1	112	378.4732143	0.720507715
PA1661	1	85	466.2470588	0.695776498
PA1662	1	225	315.5733333	0.757446371
PA1663	1	140	288.15	0.680925276
PA1664	1	245	256.4693878	0.429068627
PA1665	1	272	273.9191176	0.575132775
PA1666	1	119	379.1512605	0.593292158
PA1667	1	134	401.141791	0.754129823
PA1668	1	98	463.1020408	0.686016223
PA1669	1	125	396.296	0.746632877
PA1670	1	226	265.6946903	0.464397936
PA1671	1	230	246.9391304	0.611338138
PA1672	NA	172	211.4767442	0.72166322
PA1673	NA	301	214.9667774	0.788016373
PA1674	1	337	296.4866469	0.835938146
PA1675	NA	509	208.7583497	0.607711107
PA1676	NA	503	261.2007952	0.566417506
PA1677	NA	243	233.382716	0.770827457
PA1678	NA	487	277.7412731	0.906040064
PA1679	NA	620	336.6612903	0.610963566
PA1680	NA	334	204.6017964	0.527784207
PA1681	NA	651	311.7726575	0.834148006
PA1682	NA	291	198.6666667	0.751908945
PA1683	NA	214	259.9579439	0.759777755
PA1684	NA	239	251.1380753	0.839360159
PA1685	NA	226	266.1283186	0.869448634
PA1686	2	425	234.8258824	0.689532651
PA1687	NA	315	260.4	0.750378769
PA1688	NA	386	225.5310881	0.783660174
PA1689	NA	432	223.7708333	0.783025837
PA1690	NA	146	463.630137	0.437186109
PA1691	NA	184	300.7391304	0.175538013
PA1692	NA	108	294.7222222	0.274013249
PA1693	NA	96	393.09375	0.353359191
PA1694	1	165	274.0666667	0.285660742
PA1695	1	54	369.6481481	0.083393456
PA1696	1	66	483.9848485	0.222294893
PA1697	NA	218	395.6697248	0.525913177
PA1698	2	157	315.0700637	0.292990815
PA1699	2	74	474.4189189	0.425558846
PA1700	1	69	471.5362319	0.278667652
PA1701	1	74	459.2297297	0.21556661
PA1702	1	201	313.4029851	0.248592787
PA1703	1	188	368.9148936	0.652655764
PA1704	2	36	514.5555556	0.146756125
PA1705	1	71	497.6338028	0.4771791
PA1706	1	78	461.3589744	0.569666514
PA1707	2	259	282.4942085	0.566964137
PA1708	1	91	471.6593407	0.640744216
PA1709	1	75	488.2533333	0.643960292
PA1710	2	86	419.1627907	0.687625408
PA1711	3	58	510.0172414	0.529244992
PA1712	NA	97	412.9690722	0.685636776
PA1713	2	284	315.4929577	0.698179902
PA1714	5	88	492.0909091	0.748404587
PA1715	1	61	535.7704918	0.432344481
PA1716	1	272	272.5	0.702138058
PA1717	1	246	287.3821138	0.628295913
PA1718	1	45	506.7777778	0.326560225
PA1719	1	68	491.3235294	0.572369727
PA1720	1	59	524.220339	0.461154607
PA1721	1	68	490.1176471	0.675094682
PA1722	1	81	461.7160494	0.602323327
PA1723	1	194	328.8298969	0.75472445
PA1724	1	60	515.7833333	0.450699648
PA1725	1	163	361.803681	0.54469688
PA1726	NA	434	268.4239631	0.812516398
PA1727	1	141	258.5106383	0.725711972
PA1728	NA	627	304.2057416	0.615632071
PA1729	NA	308	233.7954545	0.68255873
PA1730	NA	137	276.0437956	0.667279836
PA1731	NA	106	230.1320755	0.608211201
PA1732	NA	166	220.2168675	0.661498804
PA1733	NA	125	244.808	0.695337585
PA1734	NA	382	226.2643979	0.608991725
PA1735	NA	140	184.3285714	0.724233679
PA1736	NA	191	464.1570681	0.664635215
PA1737	NA	429	369.8344988	0.718660849
PA1738	NA	180	278.1111111	0.490854453
PA1739	NA	218	220.4633028	0.302585747
PA1740	NA	280	218.9821429	0.255634585
PA1741	NA	276	219.6413043	0.611610078
PA1742	NA	306	220.8398693	0.737366343
PA1743	NA	61	490.0983607	0.070256944
PA1744	NA	59	496.8644068	0.270467829
PA1745	NA	37	276.9189189	0.621229081
PA1746	NA	433	247.4849885	0.814315285
PA1747	NA	169	346.6804734	0.258338832
PA1748	NA	524	317.0171756	0.803142556
PA1749	NA	432	233.2361111	0.757265196
PA1750	1	189	260.6349206	0.855983907
PA1751	NA	422	221.7606635	0.821870045
PA1752	NA	378	225.7804233	0.792420551
PA1753	NA	550	244.5872727	0.661529613
PA1754	2	454	237.0176211	0.77833819
PA1755	NA	4	397.25	0.524958279
PA1756	1	456	302.0614035	0.692377304
PA1757	3	300	274.2966667	0.648917111
PA1758	NA	248	293.9354839	0.724750335
PA1759	NA	462	241.9285714	0.745934109
PA1760	NA	455	243.6087912	0.718836459
PA1761	NA	175	285.7828571	0.499146617
PA1762	NA	405	234.691358	0.5723794
PA1763	NA	466	291.9206009	0.552676485
PA1764	NA	370	251.6891892	0.574025684
PA1765	NA	464	279.8685345	0.614548959
PA1766	NA	310	224.8935484	0.902356482
PA1767	NA	353	219.0396601	0.87210111
PA1768	NA	305	204.3245902	0.729291491
PA1769	NA	218	220.9908257	0.742509555
PA1770	1	594	349.6919192	0.873688837
PA1771	NA	455	246.8351648	0.555718393
PA1772	NA	300	258.4633333	0.744764636
PA1773	NA	259	203.6023166	0.753910974
PA1774	NA	595	309.1546218	0.796437573
PA1775	NA	468	261.1794872	0.832044414
PA1776	1	501	199.0758483	0.931333961
PA1777	1	466	242.3390558	0.895338234
PA1778	NA	154	336.012987	0.266940749
PA1779	NA	306	371.7647059	0.361284795
PA1780	1	336	325.047619	0.223563663
PA1781	NA	338	344.5118343	0.523940999
PA1781.1	1	NA	NA	NA
PA1782	NA	277	207.2382671	0.315476491
PA1783	NA	238	267.105042	0.122319366
PA1784	NA	735	309.6571429	0.585000576
PA1785	2	212	229.1839623	0.216632569
PA1786	NA	166	257.7891566	0.353037471
PA1787	NA	431	281.8723898	0.865486687
PA1788	NA	491	234.5213849	0.773678413
PA1789	NA	689	266.317852	0.847316019
PA1790	NA	233	225.2060086	0.58085092
PA1791	NA	362	220.4696133	0.609086031
PA1792	NA	396	277.979798	0.791741136
PA1793	NA	464	251.8534483	0.857701511
PA1794	NA	426	269.5305164	0.876921246
PA1795	NA	675	318.4133333	0.903794488
PA1796	NA	729	328.8024691	0.659777853
PA1797	NA	393	238.5597964	0.508619379
PA1798	NA	528	244.7689394	0.645045866
PA1799	1	317	261.1198738	0.642182643
PA1800	NA	786	344.1641221	0.916932434
PA1801	4	566	296.9328622	0.836141661
PA1802	NA	653	288.5834609	0.905376799
PA1803	6	491	270.0224033	0.867548801
PA1804	NA	393	253.9872774	0.901327119
PA1805	NA	668	247.7110778	0.871890318
PA1806	NA	481	311.4532225	0.76875359
PA1807	1	140	272.5571429	0.778167064
PA1808	1	69	323.3913043	0.812667473
PA1809	1	73	332.2328767	0.828374428
PA1810	1	182	241.6043956	0.886452114
PA1811	1	191	237.3455497	0.785432654
PA1812	NA	442	255.0520362	0.812110282
PA1813	NA	319	257.0282132	0.623409176
PA1814	NA	609	220.9261084	0.782803734
PA1815	NA	513	289.8908382	0.89775348
PA1816	NA	534	304.8970037	0.899032235
PA1817	NA	223	217.0044843	0.655190117
PA1818	NA	351	242.4643875	0.859450123
PA1819	NA	150	197.4533333	0.839360295
PA1820	NA	275	202.5090909	0.808741447
PA1821	NA	200	424.56	0.839773673
PA1822	NA	552	284.5905797	0.911781408
PA1823	NA	377	295.3846154	0.866813612
PA1824	NA	267	211.0674157	0.246410308
PA1825	NA	476	272.8277311	0.637633405
PA1826	NA	206	301.6796117	0.559481436
PA1827	NA	201	283.5373134	0.484674438
PA1828	NA	243	259.7613169	0.836567621
PA1829	NA	299	263.7558528	0.810182414
PA1830	NA	287	241.7874564	0.786467522
PA1831	NA	433	248.9168591	0.795808544
PA1832	NA	344	241.5552326	0.867642939
PA1833	NA	348	350.0402299	0.843872719
PA1835	NA	204	205.627451	0.466170806
PA1836	NA	408	217.3970588	0.720485599
PA1837	NA	232	202.4310345	0.555049627
PA1838	1	375	326.5253333	0.716482011
PA1839	NA	227	211.6563877	0.572958883
PA1840	NA	579	333.2815199	0.70981417
PA1841	NA	134	198.8283582	0.741462281
PA1842	NA	374	198.5053476	0.686994015
PA1843	NA	500	351.734	0.749649708
PA1844	NA	9	336.6666667	0.186728267
PA1845	NA	5	443.2	0.283745923
PA1846	NA	419	213.8257757	0.863240833
PA1847	NA	451	263.6851441	0.834183576
PA1848	NA	210	225.3761905	0.540759013
PA1849	NA	175	196.6914286	0.067303411
PA1850	NA	228	205.5131579	0.576943308
PA1851	NA	287	277.271777	0.614061942
PA1852	NA	662	320.7960725	0.500126408
PA1853	NA	375	214.048	0.603481248
PA1854	NA	259	237.7876448	0.160193548
PA1855	NA	52	324.6730769	0.14300102
PA1856	NA	188	352.6489362	0.780001434
PA1857	NA	147	198.7006803	0.786746562
PA1858	NA	278	210.5935252	0.593768857
PA1859	NA	244	264.4713115	0.699689992
PA1860	NA	159	218.7232704	0.652336907
PA1861	NA	298	248.6610738	0.698831263
PA1862	NA	284	255.8838028	0.630697061
PA1863	NA	375	253.7733333	0.591044862
PA1864	NA	136	283.2941176	0.268100432
PA1865	NA	411	246.7688564	0.525416201
PA1866	NA	299	239.0401338	0.697433738
PA1867	NA	12	427.3333333	0.062345915
PA1868	NA	246	320.7439024	0.452183451
PA1869	NA	321	290.6323988	0.763553742
PA1870	NA	407	249.3562654	0.636908978
PA1871	3	292	275.6712329	0.609183174
PA1872	NA	168	194.297619	0.698930974
PA1873	NA	510	247.7098039	0.357802343
PA1874	NA	463	239.1533477	0.739093893
PA1875	NA	396	265.1691919	0.611316663
PA1876	NA	368	293.8858696	0.562284279
PA1877	NA	356	309.3539326	0.621132676
PA1878	NA	417	252.2470024	0.48627371
PA1879	NA	243	217.8271605	0.25030523
PA1880	NA	179	278.1117318	0.779200063
PA1881	NA	269	293.2973978	0.563251322
PA1882	NA	270	311.8	0.384537112
PA1883	NA	181	361.5635359	0.139289896
PA1884	NA	145	198.6896552	0.469263939
PA1885	NA	171	193.3333333	0.498067646
PA1886	NA	559	246.3416816	0.762057481
PA1887	NA	NA	NA	0.50631268
PA1888	NA	136	210.1617647	0.557304429
PA1889	NA	NA	NA	0.616209708
PA1890	NA	242	253.4090909	0.578319835
PA1891	NA	17	421.1764706	0.129734568
PA1892	NA	7	747.1428571	0.403516249
PA1893	NA	161	220.9937888	0.489429488
PA1894	NA	20	344.85	0.520075088
PA1895	NA	136	217.2352941	0.483454066
PA1896	NA	7	673.4285714	0.480284958
PA1897	NA	164	215.2926829	0.488577127
PA1898	2	317	238.6119874	0.458299425
PA1899	1	220	254.0090909	0.680733427
PA1900	1	183	219.3606557	0.709100786
PA1901	1	151	225.9403974	0.607441651
PA1902	1	192	271.65625	0.592389015
PA1903	1	217	250.1428571	0.683444628
PA1904	1	94	243.3297872	0.638846701
PA1905	1	113	247.3716814	0.641381005
PA1906	NA	271	204.7380074	0.307425779
PA1907	NA	265	220.7169811	0.202868603
PA1908	NA	328	222.6646341	0.164208008
PA1909	NA	333	234.8048048	0.450723152
PA1910	2	307	269	0.576001198
PA1911	NA	189	324.962963	0.24996944
PA1912	2	153	316.4379085	0.463972324
PA1913	NA	218	227.4082569	0.587987864
PA1914	NA	709	350.7630465	0.550664683
PA1915	NA	278	203.1007194	0.711186889
PA1916	NA	172	194.3313953	0.236453584
PA1917	NA	168	202.672619	0.06946061
PA1918	NA	145	252.3310345	0.207778455
PA1919	NA	224	274.4419643	0.211163877
PA1920	NA	297	334.5589226	0.48782149
PA1921	NA	264	262.7840909	0.272837904
PA1922	NA	324	263.0277778	0.144207213
PA1923	NA	244	312.2131148	0.283668153
PA1924	NA	187	243.5828877	0.062725929
PA1925	NA	159	219.4842767	0.17824192
PA1926	NA	338	206.6715976	0.694466502
PA1927	NA	631	298.1141046	0.617120998
PA1928	2	286	236.1258741	0.414324855
PA1929	NA	32	346	0.287930165
PA1930	NA	350	359.0628571	0.712779357
PA1931	NA	224	311.5267857	0.692461606
PA1932	NA	289	337.1868512	0.671666666
PA1933	NA	179	310.5251397	0.710761305
PA1934	NA	1	156	0.540721798
PA1935	NA	559	175.5348837	NA
PA1937	NA	29	221.7586207	NA
PA1938	NA	44	217.2272727	NA
PA1939	NA	32	194.1875	0.762919806
PA1940	NA	473	224.9830867	0.708434935
PA1941	NA	406	221.8325123	0.671108872
PA1942	NA	63	410.031746	0.246549002
PA1943	NA	221	189.438914	0.591003078
PA1944	NA	259	212.007722	0.653154176
PA1945	NA	125	254.056	0.472167544
PA1946	NA	284	244.7676056	0.627690172
PA1947	NA	354	321.9745763	0.643426859
PA1948	2	211	273.9099526	0.828674625
PA1949	NA	528	243.4886364	0.795763236
PA1950	NA	416	263.4879808	0.784182175
PA1951	2	444	218.5698198	0.658966091
PA1952	2	505	237.950495	0.064873378
PA1953	2	394	236.6218274	0.126471208
PA1954	2	427	233.9227166	0.211531794
PA1955	2	434	229.3271889	0.12596356
PA1956	2	541	244.6469501	0.068331078
PA1957	NA	388	248.9458763	0.617995902
PA1958	NA	217	213.1612903	0.567472625
PA1959	NA	406	271.1773399	0.606002121
PA1960	NA	382	204.7565445	0.505090813
PA1961	NA	241	275.8298755	0.611632859
PA1962	NA	131	265.7709924	0.310018274
PA1963	NA	3	397	0.620709132
PA1964	NA	297	232.2323232	0.703721962
PA1965	NA	7	269.4285714	0.472807848
PA1966	NA	192	196.1979167	0.272292907
PA1967	NA	362	238.9033149	0.58055747
PA1968	NA	484	239.1446281	0.661934559
PA1969	NA	313	207.1182109	0.658660317
PA1970	NA	408	281.4142157	0.088712406
PA1971	1	151	200.8675497	0.347981535
PA1972	NA	230	215.5782609	0.343309413
PA1973	1	504	218.4285714	0.779258479
PA1974	NA	304	217.8059211	0.250922608
PA1975	NA	265	221.0339623	0.569565806
PA1976	1	242	221.8099174	0.52371828
PA1977	NA	206	191.3592233	0.187429176
PA1978	NA	173	249.4797688	0.41466131
PA1979	1	213	256.8169014	0.130958416
PA1980	1	189	234.8306878	0.207071137
PA1981	NA	240	205.3333333	0.028275631
PA1982	1	279	330.6272401	0.364093614
PA1983	1	160	261.23125	0.087405236
PA1984	1	139	322.6690647	0.552175678
PA1985	NA	34	314.8235294	0.627598319
PA1986	NA	162	263.7901235	0.746301989
PA1987	NA	161	256.5403727	0.837204868
PA1988	NA	138	243.5942029	0.718616418
PA1989	NA	171	287.7076023	0.797191574
PA1990	NA	238	219.8235294	0.66456735
PA1991	NA	366	300.1612022	0.714352453
PA1992	NA	217	229.8341014	0.699189253
PA1993	NA	260	198.0961538	0.425815708
PA1994	NA	81	198.382716	0.636392272
PA1995	NA	342	211.5906433	0.609089877
PA1996	1	201	217.6069652	0.620957133
PA1997	NA	274	304.0255474	0.828907491
PA1998	1	239	238.7573222	0.548163538
PA1999	1	249	353.4257028	0.682118932
PA2000	1	233	367.7982833	0.662270586
PA2001	NA	174	428.2643678	0.757912507
PA2002	NA	277	200.2021661	0.813147932
PA2003	NA	244	249.4754098	0.587202412
PA2004	NA	191	193.9685864	0.581837427
PA2005	NA	154	264.3701299	0.695656019
[truncated: 3,567 more rows]
